# Supplementary material for: Global, regional, and national burden of tracheal, bronchus, and lung cancer attributable to ambient particulate matter pollution among adults aged 70 and above in 1990–2021 and projected to 2044
Source: Front Public Health. 2025 Jan 23;13:1524534. doi: 10.3389/fpubh.2025.1524534 (PMC11799284; doi:10.3389/fpubh.2025.1524534)
Supplement: Supplementary file 2 [file Data_Sheet_1.csv]

measure_id	measure_name	location_id	location_name	sex_id	sex_name	age_id	age_name	cause_id	cause_name	rei_id	rei_name	metric_id	metric_name	year	val	upper	lower
1	Deaths	7	Democratic People's Republic of Korea	3	Both	26	70+ years	426	Tracheal, bronchus, and lung cancer	86	Ambient particulate matter pollution	3	Rate	2021	8.29079399955	14.8761669567	4.3031948269099995
1	Deaths	6	China	3	Both	26	70+ years	426	Tracheal, bronchus, and lung cancer	86	Ambient particulate matter pollution	3	Rate	2021	79.41793228063	113.88103941291001	45.925928739149995
1	Deaths	11	Indonesia	3	Both	26	70+ years	426	Tracheal, bronchus, and lung cancer	86	Ambient particulate matter pollution	3	Rate	2021	21.18074573975	35.41118741694	9.8587130645
1	Deaths	8	Taiwan (Province of China)	3	Both	26	70+ years	426	Tracheal, bronchus, and lung cancer	86	Ambient particulate matter pollution	3	Rate	2021	32.58927482327	46.2741593321	19.3342866897
1	Deaths	13	Malaysia	3	Both	26	70+ years	426	Tracheal, bronchus, and lung cancer	86	Ambient particulate matter pollution	3	Rate	2021	18.86984147815	28.88776388892	10.95082454161
1	Deaths	10	Cambodia	3	Both	26	70+ years	426	Tracheal, bronchus, and lung cancer	86	Ambient particulate matter pollution	3	Rate	2021	12.36487626239	23.48115817064	5.22756504955
1	Deaths	12	Lao People's Democratic Republic	3	Both	26	70+ years	426	Tracheal, bronchus, and lung cancer	86	Ambient particulate matter pollution	3	Rate	2021	16.17495265129	31.19898002562	6.09894159926
1	Deaths	15	Myanmar	3	Both	26	70+ years	426	Tracheal, bronchus, and lung cancer	86	Ambient particulate matter pollution	3	Rate	2021	16.919194791749998	30.693451565780002	7.32771815207
1	Deaths	17	Sri Lanka	3	Both	26	70+ years	426	Tracheal, bronchus, and lung cancer	86	Ambient particulate matter pollution	3	Rate	2021	7.07202135707	12.482519867310002	2.52448206909
1	Deaths	14	Maldives	3	Both	26	70+ years	426	Tracheal, bronchus, and lung cancer	86	Ambient particulate matter pollution	3	Rate	2021	7.5407392369699995	12.557398837700001	3.63112604528
1	Deaths	19	Timor-Leste	3	Both	26	70+ years	426	Tracheal, bronchus, and lung cancer	86	Ambient particulate matter pollution	3	Rate	2021	9.194557457490001	18.99675450662	3.04590355948
1	Deaths	16	Philippines	3	Both	26	70+ years	426	Tracheal, bronchus, and lung cancer	86	Ambient particulate matter pollution	3	Rate	2021	15.585026853739999	25.017765042329998	8.32492201548
1	Deaths	23	Kiribati	3	Both	26	70+ years	426	Tracheal, bronchus, and lung cancer	86	Ambient particulate matter pollution	3	Rate	2021	2.94448811927	7.25253104242	0.9348751607299999
1	Deaths	20	Viet Nam	3	Both	26	70+ years	426	Tracheal, bronchus, and lung cancer	86	Ambient particulate matter pollution	3	Rate	2021	14.96706774604	25.1756098222	6.62215376503
1	Deaths	18	Thailand	3	Both	26	70+ years	426	Tracheal, bronchus, and lung cancer	86	Ambient particulate matter pollution	3	Rate	2021	45.184769534	67.00248113392	25.893328505649997
1	Deaths	22	Fiji	3	Both	26	70+ years	426	Tracheal, bronchus, and lung cancer	86	Ambient particulate matter pollution	3	Rate	2021	6.6547667747	14.438695104859999	1.74499519564
1	Deaths	25	Micronesia (Federated States of)	3	Both	26	70+ years	426	Tracheal, bronchus, and lung cancer	86	Ambient particulate matter pollution	3	Rate	2021	10.053905719669999	24.948762721429997	2.76666154465
1	Deaths	27	Samoa	3	Both	26	70+ years	426	Tracheal, bronchus, and lung cancer	86	Ambient particulate matter pollution	3	Rate	2021	3.6971842210499997	8.81302047524	1.03529548554
1	Deaths	24	Marshall Islands	3	Both	26	70+ years	426	Tracheal, bronchus, and lung cancer	86	Ambient particulate matter pollution	3	Rate	2021	9.240965172000001	23.172877435140002	2.75067835236
1	Deaths	29	Tonga	3	Both	26	70+ years	426	Tracheal, bronchus, and lung cancer	86	Ambient particulate matter pollution	3	Rate	2021	16.12926567045	37.22835096433	4.87860852984
1	Deaths	26	Papua New Guinea	3	Both	26	70+ years	426	Tracheal, bronchus, and lung cancer	86	Ambient particulate matter pollution	3	Rate	2021	6.948080833310001	18.36410332074	1.68570381869
1	Deaths	28	Solomon Islands	3	Both	26	70+ years	426	Tracheal, bronchus, and lung cancer	86	Ambient particulate matter pollution	3	Rate	2021	3.52551250631	7.801226317739999	1.19823193512
1	Deaths	33	Armenia	3	Both	26	70+ years	426	Tracheal, bronchus, and lung cancer	86	Ambient particulate matter pollution	3	Rate	2021	43.759492111200004	63.98051118998	26.231396473960004
1	Deaths	30	Vanuatu	3	Both	26	70+ years	426	Tracheal, bronchus, and lung cancer	86	Ambient particulate matter pollution	3	Rate	2021	4.74860792902	12.851093104310001	1.4493105956999999
1	Deaths	35	Georgia	3	Both	26	70+ years	426	Tracheal, bronchus, and lung cancer	86	Ambient particulate matter pollution	3	Rate	2021	18.74514454971	29.24341034537	9.15784431687
1	Deaths	34	Azerbaijan	3	Both	26	70+ years	426	Tracheal, bronchus, and lung cancer	86	Ambient particulate matter pollution	3	Rate	2021	14.524851246329998	25.49078438695	6.472313249100001
1	Deaths	36	Kazakhstan	3	Both	26	70+ years	426	Tracheal, bronchus, and lung cancer	86	Ambient particulate matter pollution	3	Rate	2021	14.70415149358	21.86052148185	8.54724949975
1	Deaths	37	Kyrgyzstan	3	Both	26	70+ years	426	Tracheal, bronchus, and lung cancer	86	Ambient particulate matter pollution	3	Rate	2021	7.74553662062	13.49546099164	3.60616118706
1	Deaths	39	Tajikistan	3	Both	26	70+ years	426	Tracheal, bronchus, and lung cancer	86	Ambient particulate matter pollution	3	Rate	2021	6.73577149629	12.070785853930001	3.20135196808
1	Deaths	38	Mongolia	3	Both	26	70+ years	426	Tracheal, bronchus, and lung cancer	86	Ambient particulate matter pollution	3	Rate	2021	31.64109968294	50.35413805583	13.8701225731
1	Deaths	40	Turkmenistan	3	Both	26	70+ years	426	Tracheal, bronchus, and lung cancer	86	Ambient particulate matter pollution	3	Rate	2021	6.66291832761	10.93672114763	3.38993574569
1	Deaths	41	Uzbekistan	3	Both	26	70+ years	426	Tracheal, bronchus, and lung cancer	86	Ambient particulate matter pollution	3	Rate	2021	8.589704506090001	12.99032892083	4.94206647446
1	Deaths	43	Albania	3	Both	26	70+ years	426	Tracheal, bronchus, and lung cancer	86	Ambient particulate matter pollution	3	Rate	2021	22.06046353042	36.3697395638	10.81872063132
1	Deaths	45	Bulgaria	3	Both	26	70+ years	426	Tracheal, bronchus, and lung cancer	86	Ambient particulate matter pollution	3	Rate	2021	23.26729462663	33.14806490971	14.01931436098
1	Deaths	44	Bosnia and Herzegovina	3	Both	26	70+ years	426	Tracheal, bronchus, and lung cancer	86	Ambient particulate matter pollution	3	Rate	2021	42.14499244124	67.72765815252001	19.91476487201
1	Deaths	47	Czechia	3	Both	26	70+ years	426	Tracheal, bronchus, and lung cancer	86	Ambient particulate matter pollution	3	Rate	2021	24.09885593491	35.032983515030004	14.4611568228
1	Deaths	49	North Macedonia	3	Both	26	70+ years	426	Tracheal, bronchus, and lung cancer	86	Ambient particulate matter pollution	3	Rate	2021	36.40062786178	54.20837208363999	19.75347282499
1	Deaths	46	Croatia	3	Both	26	70+ years	426	Tracheal, bronchus, and lung cancer	86	Ambient particulate matter pollution	3	Rate	2021	27.858258988790002	40.553841379459996	16.74943622131
1	Deaths	48	Hungary	3	Both	26	70+ years	426	Tracheal, bronchus, and lung cancer	86	Ambient particulate matter pollution	3	Rate	2021	29.15567391929	42.98581651898	16.36588309957
1	Deaths	51	Poland	3	Both	26	70+ years	426	Tracheal, bronchus, and lung cancer	86	Ambient particulate matter pollution	3	Rate	2021	44.31161419933	62.341193895079996	26.77524025101
1	Deaths	50	Montenegro	3	Both	26	70+ years	426	Tracheal, bronchus, and lung cancer	86	Ambient particulate matter pollution	3	Rate	2021	45.76236561122	69.84219795693	23.02239814147
1	Deaths	53	Serbia	3	Both	26	70+ years	426	Tracheal, bronchus, and lung cancer	86	Ambient particulate matter pollution	3	Rate	2021	39.66286105591	59.04651983539	20.57825497607
1	Deaths	55	Slovenia	3	Both	26	70+ years	426	Tracheal, bronchus, and lung cancer	86	Ambient particulate matter pollution	3	Rate	2021	22.97880943351	34.03946924839	13.29744656587
1	Deaths	52	Romania	3	Both	26	70+ years	426	Tracheal, bronchus, and lung cancer	86	Ambient particulate matter pollution	3	Rate	2021	18.654240240660002	27.15062272587	10.4032107548
1	Deaths	57	Belarus	3	Both	26	70+ years	426	Tracheal, bronchus, and lung cancer	86	Ambient particulate matter pollution	3	Rate	2021	13.85017548077	20.56060213146	7.88772909454
1	Deaths	54	Slovakia	3	Both	26	70+ years	426	Tracheal, bronchus, and lung cancer	86	Ambient particulate matter pollution	3	Rate	2021	20.85195949684	32.12718007371	12.30077686113
1	Deaths	59	Latvia	3	Both	26	70+ years	426	Tracheal, bronchus, and lung cancer	86	Ambient particulate matter pollution	3	Rate	2021	13.98008074363	21.1854591842	7.42442159951
1	Deaths	61	Republic of Moldova	3	Both	26	70+ years	426	Tracheal, bronchus, and lung cancer	86	Ambient particulate matter pollution	3	Rate	2021	8.221720300660001	14.547762370369998	3.5230274273399997
1	Deaths	58	Estonia	3	Both	26	70+ years	426	Tracheal, bronchus, and lung cancer	86	Ambient particulate matter pollution	3	Rate	2021	6.11040784523	11.39343118188	1.8372909501099999
1	Deaths	63	Ukraine	3	Both	26	70+ years	426	Tracheal, bronchus, and lung cancer	86	Ambient particulate matter pollution	3	Rate	2021	9.58099519064	16.58279498197	4.70332326854
1	Deaths	60	Lithuania	3	Both	26	70+ years	426	Tracheal, bronchus, and lung cancer	86	Ambient particulate matter pollution	3	Rate	2021	10.67252022626	16.33025991587	5.53553963228
1	Deaths	62	Russian Federation	3	Both	26	70+ years	426	Tracheal, bronchus, and lung cancer	86	Ambient particulate matter pollution	3	Rate	2021	11.2788440999	18.47941999056	5.73896638499
1	Deaths	67	Japan	3	Both	26	70+ years	426	Tracheal, bronchus, and lung cancer	86	Ambient particulate matter pollution	3	Rate	2021	23.44941226156	38.998406064	10.95729811662
1	Deaths	69	Singapore	3	Both	26	70+ years	426	Tracheal, bronchus, and lung cancer	86	Ambient particulate matter pollution	3	Rate	2021	21.81554768352	36.22219864505	10.57505644875
1	Deaths	66	Brunei Darussalam	3	Both	26	70+ years	426	Tracheal, bronchus, and lung cancer	86	Ambient particulate matter pollution	3	Rate	2021	10.2394891878	21.66232337581	2.00383936796
1	Deaths	68	Republic of Korea	3	Both	26	70+ years	426	Tracheal, bronchus, and lung cancer	86	Ambient particulate matter pollution	3	Rate	2021	51.88791358346	78.64546818363	28.79111469431
1	Deaths	71	Australia	3	Both	26	70+ years	426	Tracheal, bronchus, and lung cancer	86	Ambient particulate matter pollution	3	Rate	2021	12.00907091006	19.25359632371	5.87045904219
1	Deaths	72	New Zealand	3	Both	26	70+ years	426	Tracheal, bronchus, and lung cancer	86	Ambient particulate matter pollution	3	Rate	2021	7.910091566829999	14.23813144179	2.8505416363
1	Deaths	76	Belgium	3	Both	26	70+ years	426	Tracheal, bronchus, and lung cancer	86	Ambient particulate matter pollution	3	Rate	2021	19.592994732319998	28.98761366646	11.20688638845
1	Deaths	74	Andorra	3	Both	26	70+ years	426	Tracheal, bronchus, and lung cancer	86	Ambient particulate matter pollution	3	Rate	2021	10.96069422987	19.907371498910003	4.66653253885
1	Deaths	75	Austria	3	Both	26	70+ years	426	Tracheal, bronchus, and lung cancer	86	Ambient particulate matter pollution	3	Rate	2021	14.475895862169999	21.44377701083	8.372580387240001
1	Deaths	77	Cyprus	3	Both	26	70+ years	426	Tracheal, bronchus, and lung cancer	86	Ambient particulate matter pollution	3	Rate	2021	19.52463100939	29.45426562891	11.1371181507
1	Deaths	78	Denmark	3	Both	26	70+ years	426	Tracheal, bronchus, and lung cancer	86	Ambient particulate matter pollution	3	Rate	2021	20.03973921626	32.42369352925	10.408296744140001
1	Deaths	79	Finland	3	Both	26	70+ years	426	Tracheal, bronchus, and lung cancer	86	Ambient particulate matter pollution	3	Rate	2021	3.0328000194399998	7.1223810832300005	0.39742843178
1	Deaths	80	France	3	Both	26	70+ years	426	Tracheal, bronchus, and lung cancer	86	Ambient particulate matter pollution	3	Rate	2021	12.636458557330002	19.40506460106	7.06623632645
1	Deaths	81	Germany	3	Both	26	70+ years	426	Tracheal, bronchus, and lung cancer	86	Ambient particulate matter pollution	3	Rate	2021	14.88464499203	22.36479753014	8.34237316111
1	Deaths	82	Greece	3	Both	26	70+ years	426	Tracheal, bronchus, and lung cancer	86	Ambient particulate matter pollution	3	Rate	2021	32.45980126694	46.27222935731	19.87417869554
1	Deaths	83	Iceland	3	Both	26	70+ years	426	Tracheal, bronchus, and lung cancer	86	Ambient particulate matter pollution	3	Rate	2021	4.07185927018	9.52842541906	0.6851524461799999
1	Deaths	84	Ireland	3	Both	26	70+ years	426	Tracheal, bronchus, and lung cancer	86	Ambient particulate matter pollution	3	Rate	2021	9.67072622317	15.920398072780001	4.32257000522
1	Deaths	85	Israel	3	Both	26	70+ years	426	Tracheal, bronchus, and lung cancer	86	Ambient particulate matter pollution	3	Rate	2021	24.58196827541	34.96277006335	15.184012031490001
1	Deaths	88	Malta	3	Both	26	70+ years	426	Tracheal, bronchus, and lung cancer	86	Ambient particulate matter pollution	3	Rate	2021	13.441318968849998	19.550978166849998	7.8987991509799995
1	Deaths	87	Luxembourg	3	Both	26	70+ years	426	Tracheal, bronchus, and lung cancer	86	Ambient particulate matter pollution	3	Rate	2021	11.1862099403	18.28275836086	5.50688595205
1	Deaths	86	Italy	3	Both	26	70+ years	426	Tracheal, bronchus, and lung cancer	86	Ambient particulate matter pollution	3	Rate	2021	25.52079727372	36.620257607869995	15.391438841029998
1	Deaths	89	Netherlands	3	Both	26	70+ years	426	Tracheal, bronchus, and lung cancer	86	Ambient particulate matter pollution	3	Rate	2021	22.73351837054	34.387950689360004	12.99316972565
1	Deaths	90	Norway	3	Both	26	70+ years	426	Tracheal, bronchus, and lung cancer	86	Ambient particulate matter pollution	3	Rate	2021	6.1337565642900005	11.95954411102	2.1961494040800003
1	Deaths	91	Portugal	3	Both	26	70+ years	426	Tracheal, bronchus, and lung cancer	86	Ambient particulate matter pollution	3	Rate	2021	6.29834163196	10.645869300640001	2.94453069424
1	Deaths	92	Spain	3	Both	26	70+ years	426	Tracheal, bronchus, and lung cancer	86	Ambient particulate matter pollution	3	Rate	2021	10.66724290527	16.68302332271	5.70156546515
1	Deaths	93	Sweden	3	Both	26	70+ years	426	Tracheal, bronchus, and lung cancer	86	Ambient particulate matter pollution	3	Rate	2021	4.31137782351	8.64827463627	1.1665349678199999
1	Deaths	94	Switzerland	3	Both	26	70+ years	426	Tracheal, bronchus, and lung cancer	86	Ambient particulate matter pollution	3	Rate	2021	10.42024978993	16.31484147051	5.48700115376
1	Deaths	95	United Kingdom	3	Both	26	70+ years	426	Tracheal, bronchus, and lung cancer	86	Ambient particulate matter pollution	3	Rate	2021	17.97971483747	27.729038577209998	9.55614532671
1	Deaths	97	Argentina	3	Both	26	70+ years	426	Tracheal, bronchus, and lung cancer	86	Ambient particulate matter pollution	3	Rate	2021	16.29847805948	27.25657708648	7.23300858541
1	Deaths	99	Uruguay	3	Both	26	70+ years	426	Tracheal, bronchus, and lung cancer	86	Ambient particulate matter pollution	3	Rate	2021	15.666861223389999	29.973429300670002	5.971150439700001
1	Deaths	98	Chile	3	Both	26	70+ years	426	Tracheal, bronchus, and lung cancer	86	Ambient particulate matter pollution	3	Rate	2021	22.06624307934	33.16065013685	11.49176737695
1	Deaths	101	Canada	3	Both	26	70+ years	426	Tracheal, bronchus, and lung cancer	86	Ambient particulate matter pollution	3	Rate	2021	7.33876354447	14.07077441928	2.46087013644
1	Deaths	102	United States of America	3	Both	26	70+ years	426	Tracheal, bronchus, and lung cancer	86	Ambient particulate matter pollution	3	Rate	2021	9.57689288181	16.76107049349	4.032290799839999
1	Deaths	105	Antigua and Barbuda	3	Both	26	70+ years	426	Tracheal, bronchus, and lung cancer	86	Ambient particulate matter pollution	3	Rate	2021	10.85057928285	20.33113285496	4.27629816645
1	Deaths	106	Bahamas	3	Both	26	70+ years	426	Tracheal, bronchus, and lung cancer	86	Ambient particulate matter pollution	3	Rate	2021	13.75937800218	27.62133989426	4.84702271369
1	Deaths	107	Barbados	3	Both	26	70+ years	426	Tracheal, bronchus, and lung cancer	86	Ambient particulate matter pollution	3	Rate	2021	13.243063800009999	23.305952147710002	5.50707447827
1	Deaths	108	Belize	3	Both	26	70+ years	426	Tracheal, bronchus, and lung cancer	86	Ambient particulate matter pollution	3	Rate	2021	14.0884454234	26.289986298699997	5.22393245013
1	Deaths	109	Cuba	3	Both	26	70+ years	426	Tracheal, bronchus, and lung cancer	86	Ambient particulate matter pollution	3	Rate	2021	38.85708105875	64.44382378001	16.759009898109998
1	Deaths	111	Dominican Republic	3	Both	26	70+ years	426	Tracheal, bronchus, and lung cancer	86	Ambient particulate matter pollution	3	Rate	2021	14.772669383570001	28.78793547145	4.54620033479
1	Deaths	110	Dominica	3	Both	26	70+ years	426	Tracheal, bronchus, and lung cancer	86	Ambient particulate matter pollution	3	Rate	2021	21.05709076182	38.002839062490004	7.5390608723
1	Deaths	112	Grenada	3	Both	26	70+ years	426	Tracheal, bronchus, and lung cancer	86	Ambient particulate matter pollution	3	Rate	2021	15.8046917776	29.45708795715	6.400548135479999
1	Deaths	113	Guyana	3	Both	26	70+ years	426	Tracheal, bronchus, and lung cancer	86	Ambient particulate matter pollution	3	Rate	2021	8.26502669274	14.88458540509	3.30865074592
1	Deaths	114	Haiti	3	Both	26	70+ years	426	Tracheal, bronchus, and lung cancer	86	Ambient particulate matter pollution	3	Rate	2021	3.31488988424	7.54864401811	1.1864376283
1	Deaths	115	Jamaica	3	Both	26	70+ years	426	Tracheal, bronchus, and lung cancer	86	Ambient particulate matter pollution	3	Rate	2021	14.74813000916	24.684382742390003	7.03274235457
1	Deaths	117	Saint Vincent and the Grenadines	3	Both	26	70+ years	426	Tracheal, bronchus, and lung cancer	86	Ambient particulate matter pollution	3	Rate	2021	11.864166137	22.24686843658	4.46757328845
1	Deaths	116	Saint Lucia	3	Both	26	70+ years	426	Tracheal, bronchus, and lung cancer	86	Ambient particulate matter pollution	3	Rate	2021	14.81432621824	26.414919436580004	5.99216636711
1	Deaths	119	Trinidad and Tobago	3	Both	26	70+ years	426	Tracheal, bronchus, and lung cancer	86	Ambient particulate matter pollution	3	Rate	2021	12.44771416265	24.20679668679	4.46537666993
1	Deaths	118	Suriname	3	Both	26	70+ years	426	Tracheal, bronchus, and lung cancer	86	Ambient particulate matter pollution	3	Rate	2021	18.92204022577	33.736700475	7.79834100174
1	Deaths	121	Bolivia (Plurinational State of)	3	Both	26	70+ years	426	Tracheal, bronchus, and lung cancer	86	Ambient particulate matter pollution	3	Rate	2021	18.072797355760002	32.43583598416	7.90553408346
1	Deaths	122	Ecuador	3	Both	26	70+ years	426	Tracheal, bronchus, and lung cancer	86	Ambient particulate matter pollution	3	Rate	2021	10.2023961128	17.39531483319	5.399730207059999
1	Deaths	123	Peru	3	Both	26	70+ years	426	Tracheal, bronchus, and lung cancer	86	Ambient particulate matter pollution	3	Rate	2021	19.67660956008	30.8991564936	10.51118945915
1	Deaths	125	Colombia	3	Both	26	70+ years	426	Tracheal, bronchus, and lung cancer	86	Ambient particulate matter pollution	3	Rate	2021	10.72865423912	16.507838794290002	5.94678530515
1	Deaths	126	Costa Rica	3	Both	26	70+ years	426	Tracheal, bronchus, and lung cancer	86	Ambient particulate matter pollution	3	Rate	2021	6.730300208660001	10.478609682450001	3.75829571004
1	Deaths	127	El Salvador	3	Both	26	70+ years	426	Tracheal, bronchus, and lung cancer	86	Ambient particulate matter pollution	3	Rate	2021	9.02661750257	15.78927236598	4.0856101769399995
1	Deaths	128	Guatemala	3	Both	26	70+ years	426	Tracheal, bronchus, and lung cancer	86	Ambient particulate matter pollution	3	Rate	2021	5.44492198979	9.23938567288	2.14143790589
1	Deaths	129	Honduras	3	Both	26	70+ years	426	Tracheal, bronchus, and lung cancer	86	Ambient particulate matter pollution	3	Rate	2021	11.50065708783	23.28007283547	4.7655832806700005
1	Deaths	131	Nicaragua	3	Both	26	70+ years	426	Tracheal, bronchus, and lung cancer	86	Ambient particulate matter pollution	3	Rate	2021	2.70126868325	5.2618551836	1.07223494034
1	Deaths	130	Mexico	3	Both	26	70+ years	426	Tracheal, bronchus, and lung cancer	86	Ambient particulate matter pollution	3	Rate	2021	7.09419044957	10.96724592174	3.9478699705299998
1	Deaths	132	Panama	3	Both	26	70+ years	426	Tracheal, bronchus, and lung cancer	86	Ambient particulate matter pollution	3	Rate	2021	6.45175230789	10.97551728439	3.14564157114
1	Deaths	133	Venezuela (Bolivarian Republic of)	3	Both	26	70+ years	426	Tracheal, bronchus, and lung cancer	86	Ambient particulate matter pollution	3	Rate	2021	15.099300978430001	25.767250946549996	7.63503262779
1	Deaths	135	Brazil	3	Both	26	70+ years	426	Tracheal, bronchus, and lung cancer	86	Ambient particulate matter pollution	3	Rate	2021	10.18140480141	16.01520713815	4.98667936036
1	Deaths	136	Paraguay	3	Both	26	70+ years	426	Tracheal, bronchus, and lung cancer	86	Ambient particulate matter pollution	3	Rate	2021	8.87088029581	18.487428188240003	3.0509407180399997
1	Deaths	139	Algeria	3	Both	26	70+ years	426	Tracheal, bronchus, and lung cancer	86	Ambient particulate matter pollution	3	Rate	2021	9.36233051281	15.237433556640001	5.18108631868
1	Deaths	140	Bahrain	3	Both	26	70+ years	426	Tracheal, bronchus, and lung cancer	86	Ambient particulate matter pollution	3	Rate	2021	62.849836322959995	90.26860656787	38.15692132473
1	Deaths	141	Egypt	3	Both	26	70+ years	426	Tracheal, bronchus, and lung cancer	86	Ambient particulate matter pollution	3	Rate	2021	36.36813311923	52.5159787987	22.12512811047
1	Deaths	142	Iran (Islamic Republic of)	3	Both	26	70+ years	426	Tracheal, bronchus, and lung cancer	86	Ambient particulate matter pollution	3	Rate	2021	21.07440567038	29.163364794839996	13.24777501854
1	Deaths	143	Iraq	3	Both	26	70+ years	426	Tracheal, bronchus, and lung cancer	86	Ambient particulate matter pollution	3	Rate	2021	39.91209978356	61.24776402864	23.75067735477
1	Deaths	147	Libya	3	Both	26	70+ years	426	Tracheal, bronchus, and lung cancer	86	Ambient particulate matter pollution	3	Rate	2021	48.15182389127	77.53619696629	25.06971488388
1	Deaths	146	Lebanon	3	Both	26	70+ years	426	Tracheal, bronchus, and lung cancer	86	Ambient particulate matter pollution	3	Rate	2021	33.19740206633	54.52130939818	18.03339735311
1	Deaths	144	Jordan	3	Both	26	70+ years	426	Tracheal, bronchus, and lung cancer	86	Ambient particulate matter pollution	3	Rate	2021	18.36437162539	28.14988113867	10.33915467417
1	Deaths	145	Kuwait	3	Both	26	70+ years	426	Tracheal, bronchus, and lung cancer	86	Ambient particulate matter pollution	3	Rate	2021	24.42797125514	34.71543895413	14.65618454696
1	Deaths	149	Palestine	3	Both	26	70+ years	426	Tracheal, bronchus, and lung cancer	86	Ambient particulate matter pollution	3	Rate	2021	30.789171399160004	47.67136712208	17.65021938261
1	Deaths	153	Syrian Arab Republic	3	Both	26	70+ years	426	Tracheal, bronchus, and lung cancer	86	Ambient particulate matter pollution	3	Rate	2021	17.69253656271	28.965278149699998	9.55121745395
1	Deaths	152	Saudi Arabia	3	Both	26	70+ years	426	Tracheal, bronchus, and lung cancer	86	Ambient particulate matter pollution	3	Rate	2021	16.35309240379	23.82795643123	9.80286121797
1	Deaths	151	Qatar	3	Both	26	70+ years	426	Tracheal, bronchus, and lung cancer	86	Ambient particulate matter pollution	3	Rate	2021	45.17229806188	67.80244798467	26.00327693802
1	Deaths	150	Oman	3	Both	26	70+ years	426	Tracheal, bronchus, and lung cancer	86	Ambient particulate matter pollution	3	Rate	2021	10.45622887443	16.68826841297	5.89594484277
1	Deaths	154	Tunisia	3	Both	26	70+ years	426	Tracheal, bronchus, and lung cancer	86	Ambient particulate matter pollution	3	Rate	2021	22.59659732802	36.56748990699	11.84333420929
1	Deaths	155	Türkiye	3	Both	26	70+ years	426	Tracheal, bronchus, and lung cancer	86	Ambient particulate matter pollution	3	Rate	2021	43.83194032014	66.03300325586	26.438386971379998
1	Deaths	157	Yemen	3	Both	26	70+ years	426	Tracheal, bronchus, and lung cancer	86	Ambient particulate matter pollution	3	Rate	2021	12.034151534889999	23.4673826696	5.53082755489
1	Deaths	156	United Arab Emirates	3	Both	26	70+ years	426	Tracheal, bronchus, and lung cancer	86	Ambient particulate matter pollution	3	Rate	2021	42.55145275844	66.86609136818	23.7896765568
1	Deaths	160	Afghanistan	3	Both	26	70+ years	426	Tracheal, bronchus, and lung cancer	86	Ambient particulate matter pollution	3	Rate	2021	5.33358901789	9.68918172924	2.6417107247200002
1	Deaths	163	India	3	Both	26	70+ years	426	Tracheal, bronchus, and lung cancer	86	Ambient particulate matter pollution	3	Rate	2021	7.471547230860001	11.24433029886	4.344099412569999
1	Deaths	161	Bangladesh	3	Both	26	70+ years	426	Tracheal, bronchus, and lung cancer	86	Ambient particulate matter pollution	3	Rate	2021	3.04865978397	5.388188341589999	1.46858448381
1	Deaths	165	Pakistan	3	Both	26	70+ years	426	Tracheal, bronchus, and lung cancer	86	Ambient particulate matter pollution	3	Rate	2021	15.70794912716	26.54552850424	7.739740072199999
1	Deaths	164	Nepal	3	Both	26	70+ years	426	Tracheal, bronchus, and lung cancer	86	Ambient particulate matter pollution	3	Rate	2021	4.83015701295	7.9042769235499994	2.5031584595600003
1	Deaths	148	Morocco	3	Both	26	70+ years	426	Tracheal, bronchus, and lung cancer	86	Ambient particulate matter pollution	3	Rate	2021	16.46973310754	25.866587565910002	9.57765790183
1	Deaths	162	Bhutan	3	Both	26	70+ years	426	Tracheal, bronchus, and lung cancer	86	Ambient particulate matter pollution	3	Rate	2021	7.7503100940400005	12.46282969973	3.93162108927
1	Deaths	169	Central African Republic	3	Both	26	70+ years	426	Tracheal, bronchus, and lung cancer	86	Ambient particulate matter pollution	3	Rate	2021	2.7696718747199998	5.96566928649	1.20812466264
1	Deaths	171	Democratic Republic of the Congo	3	Both	26	70+ years	426	Tracheal, bronchus, and lung cancer	86	Ambient particulate matter pollution	3	Rate	2021	2.08599411573	4.60778969461	0.95276870805
1	Deaths	168	Angola	3	Both	26	70+ years	426	Tracheal, bronchus, and lung cancer	86	Ambient particulate matter pollution	3	Rate	2021	11.40086533671	20.188962594120003	4.80613522602
1	Deaths	173	Gabon	3	Both	26	70+ years	426	Tracheal, bronchus, and lung cancer	86	Ambient particulate matter pollution	3	Rate	2021	22.10602444251	36.3302111562	10.04344099601
1	Deaths	170	Congo	3	Both	26	70+ years	426	Tracheal, bronchus, and lung cancer	86	Ambient particulate matter pollution	3	Rate	2021	11.67222269426	21.77498787119	4.84236045262
1	Deaths	172	Equatorial Guinea	3	Both	26	70+ years	426	Tracheal, bronchus, and lung cancer	86	Ambient particulate matter pollution	3	Rate	2021	23.06382626657	40.39607740065	9.84723453599
1	Deaths	175	Burundi	3	Both	26	70+ years	426	Tracheal, bronchus, and lung cancer	86	Ambient particulate matter pollution	3	Rate	2021	1.46212426947	2.9545514377099997	0.67011853565
1	Deaths	177	Djibouti	3	Both	26	70+ years	426	Tracheal, bronchus, and lung cancer	86	Ambient particulate matter pollution	3	Rate	2021	13.675612042709998	27.0067462201	5.75587917296
1	Deaths	179	Ethiopia	3	Both	26	70+ years	426	Tracheal, bronchus, and lung cancer	86	Ambient particulate matter pollution	3	Rate	2021	2.74127071156	4.38908846622	1.52606021394
1	Deaths	176	Comoros	3	Both	26	70+ years	426	Tracheal, bronchus, and lung cancer	86	Ambient particulate matter pollution	3	Rate	2021	1.27236613856	2.35306244896	0.52239410298
1	Deaths	178	Eritrea	3	Both	26	70+ years	426	Tracheal, bronchus, and lung cancer	86	Ambient particulate matter pollution	3	Rate	2021	3.5316421718999997	6.66562520092	1.7663568397
1	Deaths	180	Kenya	3	Both	26	70+ years	426	Tracheal, bronchus, and lung cancer	86	Ambient particulate matter pollution	3	Rate	2021	1.1413668347100001	1.9900627029200002	0.56595709945
1	Deaths	181	Madagascar	3	Both	26	70+ years	426	Tracheal, bronchus, and lung cancer	86	Ambient particulate matter pollution	3	Rate	2021	0.7907091458900001	1.32272133107	0.43347080039
1	Deaths	183	Mauritius	3	Both	26	70+ years	426	Tracheal, bronchus, and lung cancer	86	Ambient particulate matter pollution	3	Rate	2021	4.6208701242500005	8.6144638751	1.46873980729
1	Deaths	185	Rwanda	3	Both	26	70+ years	426	Tracheal, bronchus, and lung cancer	86	Ambient particulate matter pollution	3	Rate	2021	2.1063859641600002	4.13682266221	0.8646070169
1	Deaths	182	Malawi	3	Both	26	70+ years	426	Tracheal, bronchus, and lung cancer	86	Ambient particulate matter pollution	3	Rate	2021	0.5952566707	1.04886279254	0.30487912683
1	Deaths	184	Mozambique	3	Both	26	70+ years	426	Tracheal, bronchus, and lung cancer	86	Ambient particulate matter pollution	3	Rate	2021	1.68694015578	2.7073528099999997	0.94224712425
1	Deaths	187	Somalia	3	Both	26	70+ years	426	Tracheal, bronchus, and lung cancer	86	Ambient particulate matter pollution	3	Rate	2021	1.02792038941	2.16318395704	0.45655657462
1	Deaths	186	Seychelles	3	Both	26	70+ years	426	Tracheal, bronchus, and lung cancer	86	Ambient particulate matter pollution	3	Rate	2021	7.359906317009999	15.15637523164	2.3041386427800004
1	Deaths	190	Uganda	3	Both	26	70+ years	426	Tracheal, bronchus, and lung cancer	86	Ambient particulate matter pollution	3	Rate	2021	2.6464280035	4.396941715450001	1.2906750891899998
1	Deaths	189	United Republic of Tanzania	3	Both	26	70+ years	426	Tracheal, bronchus, and lung cancer	86	Ambient particulate matter pollution	3	Rate	2021	2.2471751735	4.059661730839999	1.0923970023699998
1	Deaths	191	Zambia	3	Both	26	70+ years	426	Tracheal, bronchus, and lung cancer	86	Ambient particulate matter pollution	3	Rate	2021	4.68365075027	9.33411488176	2.08791859312
1	Deaths	194	Lesotho	3	Both	26	70+ years	426	Tracheal, bronchus, and lung cancer	86	Ambient particulate matter pollution	3	Rate	2021	7.2320683502200005	13.3307316976	3.25505406478
1	Deaths	193	Botswana	3	Both	26	70+ years	426	Tracheal, bronchus, and lung cancer	86	Ambient particulate matter pollution	3	Rate	2021	16.23560337324	26.058552714829997	7.1469604881299995
1	Deaths	196	South Africa	3	Both	26	70+ years	426	Tracheal, bronchus, and lung cancer	86	Ambient particulate matter pollution	3	Rate	2021	18.577495851509997	27.66258571091	11.25417728385
1	Deaths	195	Namibia	3	Both	26	70+ years	426	Tracheal, bronchus, and lung cancer	86	Ambient particulate matter pollution	3	Rate	2021	4.939556419450001	8.63925307653	2.1227492583900003
1	Deaths	198	Zimbabwe	3	Both	26	70+ years	426	Tracheal, bronchus, and lung cancer	86	Ambient particulate matter pollution	3	Rate	2021	3.9251086508000004	7.02340231145	2.01660345796
1	Deaths	197	Eswatini	3	Both	26	70+ years	426	Tracheal, bronchus, and lung cancer	86	Ambient particulate matter pollution	3	Rate	2021	15.70766025694	30.19857640968	5.70888160972
1	Deaths	200	Benin	3	Both	26	70+ years	426	Tracheal, bronchus, and lung cancer	86	Ambient particulate matter pollution	3	Rate	2021	4.35188741489	7.37180716753	2.15417189786
1	Deaths	202	Cameroon	3	Both	26	70+ years	426	Tracheal, bronchus, and lung cancer	86	Ambient particulate matter pollution	3	Rate	2021	6.54987617447	12.725602055540001	3.15333335708
1	Deaths	201	Burkina Faso	3	Both	26	70+ years	426	Tracheal, bronchus, and lung cancer	86	Ambient particulate matter pollution	3	Rate	2021	3.9271926746599997	7.414225051379999	1.81536352238
1	Deaths	204	Chad	3	Both	26	70+ years	426	Tracheal, bronchus, and lung cancer	86	Ambient particulate matter pollution	3	Rate	2021	5.09030521752	9.41358317639	2.45529046609
1	Deaths	203	Cabo Verde	3	Both	26	70+ years	426	Tracheal, bronchus, and lung cancer	86	Ambient particulate matter pollution	3	Rate	2021	37.23222900662	58.080466555550004	18.747553508
1	Deaths	206	Gambia	3	Both	26	70+ years	426	Tracheal, bronchus, and lung cancer	86	Ambient particulate matter pollution	3	Rate	2021	2.1605174887	3.8162706902399997	1.0831439083999999
1	Deaths	205	Côte d'Ivoire	3	Both	26	70+ years	426	Tracheal, bronchus, and lung cancer	86	Ambient particulate matter pollution	3	Rate	2021	3.5173693548799996	6.946771984030001	1.6111566760600002
1	Deaths	208	Guinea	3	Both	26	70+ years	426	Tracheal, bronchus, and lung cancer	86	Ambient particulate matter pollution	3	Rate	2021	4.90521005927	8.72898394192	2.44169638729
1	Deaths	207	Ghana	3	Both	26	70+ years	426	Tracheal, bronchus, and lung cancer	86	Ambient particulate matter pollution	3	Rate	2021	8.355344287120001	14.857259790810001	3.83968198467
1	Deaths	210	Liberia	3	Both	26	70+ years	426	Tracheal, bronchus, and lung cancer	86	Ambient particulate matter pollution	3	Rate	2021	2.64782287005	4.815629042249999	1.2570412845799999
1	Deaths	209	Guinea-Bissau	3	Both	26	70+ years	426	Tracheal, bronchus, and lung cancer	86	Ambient particulate matter pollution	3	Rate	2021	5.09479921331	8.91374217528	2.44955952763
1	Deaths	211	Mali	3	Both	26	70+ years	426	Tracheal, bronchus, and lung cancer	86	Ambient particulate matter pollution	3	Rate	2021	3.5218943932599998	6.21497242295	1.71896629001
1	Deaths	212	Mauritania	3	Both	26	70+ years	426	Tracheal, bronchus, and lung cancer	86	Ambient particulate matter pollution	3	Rate	2021	12.590007791649999	22.138281380640002	6.39948885556
1	Deaths	214	Nigeria	3	Both	26	70+ years	426	Tracheal, bronchus, and lung cancer	86	Ambient particulate matter pollution	3	Rate	2021	1.98250005058	3.40747086751	0.92977138585
1	Deaths	213	Niger	3	Both	26	70+ years	426	Tracheal, bronchus, and lung cancer	86	Ambient particulate matter pollution	3	Rate	2021	3.2621493414600002	6.2216377054	1.5149090861899999
1	Deaths	215	Sao Tome and Principe	3	Both	26	70+ years	426	Tracheal, bronchus, and lung cancer	86	Ambient particulate matter pollution	3	Rate	2021	12.06080289702	23.42939217369	5.10819710416
1	Deaths	216	Senegal	3	Both	26	70+ years	426	Tracheal, bronchus, and lung cancer	86	Ambient particulate matter pollution	3	Rate	2021	5.88738736919	10.90947855944	2.63909594889
1	Deaths	217	Sierra Leone	3	Both	26	70+ years	426	Tracheal, bronchus, and lung cancer	86	Ambient particulate matter pollution	3	Rate	2021	3.1433158034499997	5.8074112401799995	1.51629722539
1	Deaths	320	Cook Islands	3	Both	26	70+ years	426	Tracheal, bronchus, and lung cancer	86	Ambient particulate matter pollution	3	Rate	2021	7.12650262072	17.76086248791	9.3e-10
1	Deaths	218	Togo	3	Both	26	70+ years	426	Tracheal, bronchus, and lung cancer	86	Ambient particulate matter pollution	3	Rate	2021	4.71987679413	8.43157486649	2.31934756136
1	Deaths	298	American Samoa	3	Both	26	70+ years	426	Tracheal, bronchus, and lung cancer	86	Ambient particulate matter pollution	3	Rate	2021	7.71556807647	17.18441852366	0.83425194873
1	Deaths	349	Greenland	3	Both	26	70+ years	426	Tracheal, bronchus, and lung cancer	86	Ambient particulate matter pollution	3	Rate	2021	14.46340058531	40.28909409433	0.47584392097
1	Deaths	305	Bermuda	3	Both	26	70+ years	426	Tracheal, bronchus, and lung cancer	86	Ambient particulate matter pollution	3	Rate	2021	7.037742842309999	14.31668452173	1.38789230631
1	Deaths	369	Nauru	3	Both	26	70+ years	426	Tracheal, bronchus, and lung cancer	86	Ambient particulate matter pollution	3	Rate	2021	7.872266274	19.181015746	1.00609532822
1	Deaths	351	Guam	3	Both	26	70+ years	426	Tracheal, bronchus, and lung cancer	86	Ambient particulate matter pollution	3	Rate	2021	10.01141651973	16.6213234226	4.50118135501
1	Deaths	374	Niue	3	Both	26	70+ years	426	Tracheal, bronchus, and lung cancer	86	Ambient particulate matter pollution	3	Rate	2021	8.08231298702	18.64989092508	0.7923545565400001
1	Deaths	380	Palau	3	Both	26	70+ years	426	Tracheal, bronchus, and lung cancer	86	Ambient particulate matter pollution	3	Rate	2021	16.077391132349998	34.536507548239996	1.60035631398
1	Deaths	367	Monaco	3	Both	26	70+ years	426	Tracheal, bronchus, and lung cancer	86	Ambient particulate matter pollution	3	Rate	2021	32.948668436809996	59.5207397954	14.767834728839999
1	Deaths	376	Northern Mariana Islands	3	Both	26	70+ years	426	Tracheal, bronchus, and lung cancer	86	Ambient particulate matter pollution	3	Rate	2021	19.92279191363	34.11250721656	8.81153400865
1	Deaths	385	Puerto Rico	3	Both	26	70+ years	426	Tracheal, bronchus, and lung cancer	86	Ambient particulate matter pollution	3	Rate	2021	2.43009681661	4.7804246385799996	0.5994259695
1	Deaths	396	San Marino	3	Both	26	70+ years	426	Tracheal, bronchus, and lung cancer	86	Ambient particulate matter pollution	3	Rate	2021	10.63635994859	19.08190927597	4.48844028099
1	Deaths	393	Saint Kitts and Nevis	3	Both	26	70+ years	426	Tracheal, bronchus, and lung cancer	86	Ambient particulate matter pollution	3	Rate	2021	3.54816736653	6.43902179836	1.15737741468
1	Deaths	413	Tokelau	3	Both	26	70+ years	426	Tracheal, bronchus, and lung cancer	86	Ambient particulate matter pollution	3	Rate	2021	5.51114013057	14.558037338200002	0.04028269608
1	Deaths	416	Tuvalu	3	Both	26	70+ years	426	Tracheal, bronchus, and lung cancer	86	Ambient particulate matter pollution	3	Rate	2021	3.06867883504	6.794191201459999	1.08269508427
1	Deaths	422	United States Virgin Islands	3	Both	26	70+ years	426	Tracheal, bronchus, and lung cancer	86	Ambient particulate matter pollution	3	Rate	2021	4.22154952142	7.62499440346	1.63970375247
1	Deaths	435	South Sudan	3	Both	26	70+ years	426	Tracheal, bronchus, and lung cancer	86	Ambient particulate matter pollution	3	Rate	2021	3.34921343655	6.233219601469999	1.5337079847
1	Deaths	522	Sudan	3	Both	26	70+ years	426	Tracheal, bronchus, and lung cancer	86	Ambient particulate matter pollution	3	Rate	2021	12.72725973967	22.2227875718	5.68368132391
