# Supplementary material for: Global, regional, and national burden of tracheal, bronchus, and lung cancer attributable to ambient particulate matter pollution among adults aged 70 and above in 1990–2021 and projected to 2044
Source: Front Public Health. 2025 Jan 23;13:1524534. doi: 10.3389/fpubh.2025.1524534 (PMC11799284; doi:10.3389/fpubh.2025.1524534)
Supplement: Supplementary file 3 [file Data_Sheet_2.csv]

measure_id	measure_name	location_id	location_name	sex_id	sex_name	age_id	age_name	cause_id	cause_name	rei_id	rei_name	metric_id	metric_name	year	val	upper	lower
2	DALYs (Disability-Adjusted Life Years)	6	China	3	Both	26	70+ years	426	Tracheal, bronchus, and lung cancer	86	Ambient particulate matter pollution	3	Rate	2021	1253.1151216978399	1794.72417650018	728.76226794663
2	DALYs (Disability-Adjusted Life Years)	10	Cambodia	3	Both	26	70+ years	426	Tracheal, bronchus, and lung cancer	86	Ambient particulate matter pollution	3	Rate	2021	209.64967748837	404.86684962614	87.89092377853
2	DALYs (Disability-Adjusted Life Years)	7	Democratic People's Republic of Korea	3	Both	26	70+ years	426	Tracheal, bronchus, and lung cancer	86	Ambient particulate matter pollution	3	Rate	2021	135.66202138888	244.31928032552	71.11929265722
2	DALYs (Disability-Adjusted Life Years)	11	Indonesia	3	Both	26	70+ years	426	Tracheal, bronchus, and lung cancer	86	Ambient particulate matter pollution	3	Rate	2021	357.69794307809997	597.98688572763	165.84297302712
2	DALYs (Disability-Adjusted Life Years)	8	Taiwan (Province of China)	3	Both	26	70+ years	426	Tracheal, bronchus, and lung cancer	86	Ambient particulate matter pollution	3	Rate	2021	470.68169070110997	666.23373965236	282.32262414932
2	DALYs (Disability-Adjusted Life Years)	12	Lao People's Democratic Republic	3	Both	26	70+ years	426	Tracheal, bronchus, and lung cancer	86	Ambient particulate matter pollution	3	Rate	2021	269.46964477228	518.07657244947	102.2497836113
2	DALYs (Disability-Adjusted Life Years)	14	Maldives	3	Both	26	70+ years	426	Tracheal, bronchus, and lung cancer	86	Ambient particulate matter pollution	3	Rate	2021	107.42577122996	179.88295038447998	51.52322050518
2	DALYs (Disability-Adjusted Life Years)	13	Malaysia	3	Both	26	70+ years	426	Tracheal, bronchus, and lung cancer	86	Ambient particulate matter pollution	3	Rate	2021	306.95667957559	472.80332232207996	179.93270935841
2	DALYs (Disability-Adjusted Life Years)	15	Myanmar	3	Both	26	70+ years	426	Tracheal, bronchus, and lung cancer	86	Ambient particulate matter pollution	3	Rate	2021	278.00713734388	503.19659169221	120.14887503557999
2	DALYs (Disability-Adjusted Life Years)	16	Philippines	3	Both	26	70+ years	426	Tracheal, bronchus, and lung cancer	86	Ambient particulate matter pollution	3	Rate	2021	262.20010634661	421.38695093256	139.43217679402
2	DALYs (Disability-Adjusted Life Years)	17	Sri Lanka	3	Both	26	70+ years	426	Tracheal, bronchus, and lung cancer	86	Ambient particulate matter pollution	3	Rate	2021	117.84540892652001	207.67225459853	41.72485025927
2	DALYs (Disability-Adjusted Life Years)	18	Thailand	3	Both	26	70+ years	426	Tracheal, bronchus, and lung cancer	86	Ambient particulate matter pollution	3	Rate	2021	679.73493830086	1021.49823182692	394.19863288702
2	DALYs (Disability-Adjusted Life Years)	20	Viet Nam	3	Both	26	70+ years	426	Tracheal, bronchus, and lung cancer	86	Ambient particulate matter pollution	3	Rate	2021	244.15107578552997	410.75023703984004	108.02125188928
2	DALYs (Disability-Adjusted Life Years)	19	Timor-Leste	3	Both	26	70+ years	426	Tracheal, bronchus, and lung cancer	86	Ambient particulate matter pollution	3	Rate	2021	154.87229015986	318.75674547482004	51.010670395830005
2	DALYs (Disability-Adjusted Life Years)	22	Fiji	3	Both	26	70+ years	426	Tracheal, bronchus, and lung cancer	86	Ambient particulate matter pollution	3	Rate	2021	112.02079618838	245.64232043110002	29.39769760799
2	DALYs (Disability-Adjusted Life Years)	23	Kiribati	3	Both	26	70+ years	426	Tracheal, bronchus, and lung cancer	86	Ambient particulate matter pollution	3	Rate	2021	49.67183695541001	122.72807432582	15.872054998580001
2	DALYs (Disability-Adjusted Life Years)	25	Micronesia (Federated States of)	3	Both	26	70+ years	426	Tracheal, bronchus, and lung cancer	86	Ambient particulate matter pollution	3	Rate	2021	171.83482612918	427.20507838315	46.72371286456
2	DALYs (Disability-Adjusted Life Years)	24	Marshall Islands	3	Both	26	70+ years	426	Tracheal, bronchus, and lung cancer	86	Ambient particulate matter pollution	3	Rate	2021	163.10688800626	411.38264838415995	48.29437882816
2	DALYs (Disability-Adjusted Life Years)	26	Papua New Guinea	3	Both	26	70+ years	426	Tracheal, bronchus, and lung cancer	86	Ambient particulate matter pollution	3	Rate	2021	118.78849998953	313.41973677849	28.60867727634
2	DALYs (Disability-Adjusted Life Years)	27	Samoa	3	Both	26	70+ years	426	Tracheal, bronchus, and lung cancer	86	Ambient particulate matter pollution	3	Rate	2021	61.277331109799995	146.58062444659	16.98579706535
2	DALYs (Disability-Adjusted Life Years)	30	Vanuatu	3	Both	26	70+ years	426	Tracheal, bronchus, and lung cancer	86	Ambient particulate matter pollution	3	Rate	2021	80.38294850345	219.69622581222998	24.46891453262
2	DALYs (Disability-Adjusted Life Years)	28	Solomon Islands	3	Both	26	70+ years	426	Tracheal, bronchus, and lung cancer	86	Ambient particulate matter pollution	3	Rate	2021	59.76983550374	132.20022288234	20.21316864257
2	DALYs (Disability-Adjusted Life Years)	29	Tonga	3	Both	26	70+ years	426	Tracheal, bronchus, and lung cancer	86	Ambient particulate matter pollution	3	Rate	2021	252.84643906188998	582.57772550886	75.5067166977
2	DALYs (Disability-Adjusted Life Years)	33	Armenia	3	Both	26	70+ years	426	Tracheal, bronchus, and lung cancer	86	Ambient particulate matter pollution	3	Rate	2021	714.27597497071	1039.20827161188	427.43110658754
2	DALYs (Disability-Adjusted Life Years)	34	Azerbaijan	3	Both	26	70+ years	426	Tracheal, bronchus, and lung cancer	86	Ambient particulate matter pollution	3	Rate	2021	248.30541396633	445.35188990935	110.38745766382
2	DALYs (Disability-Adjusted Life Years)	36	Kazakhstan	3	Both	26	70+ years	426	Tracheal, bronchus, and lung cancer	86	Ambient particulate matter pollution	3	Rate	2021	254.88525882711002	380.43473529494	147.98417133359
2	DALYs (Disability-Adjusted Life Years)	35	Georgia	3	Both	26	70+ years	426	Tracheal, bronchus, and lung cancer	86	Ambient particulate matter pollution	3	Rate	2021	314.15921845355	490.58154843545003	153.93787846588
2	DALYs (Disability-Adjusted Life Years)	37	Kyrgyzstan	3	Both	26	70+ years	426	Tracheal, bronchus, and lung cancer	86	Ambient particulate matter pollution	3	Rate	2021	133.95397994312	233.41659304596	61.99370411822
2	DALYs (Disability-Adjusted Life Years)	38	Mongolia	3	Both	26	70+ years	426	Tracheal, bronchus, and lung cancer	86	Ambient particulate matter pollution	3	Rate	2021	518.29258198481	820.2401211819201	226.71237061834003
2	DALYs (Disability-Adjusted Life Years)	41	Uzbekistan	3	Both	26	70+ years	426	Tracheal, bronchus, and lung cancer	86	Ambient particulate matter pollution	3	Rate	2021	146.0775951546	220.16616699878003	83.90388644254
2	DALYs (Disability-Adjusted Life Years)	39	Tajikistan	3	Both	26	70+ years	426	Tracheal, bronchus, and lung cancer	86	Ambient particulate matter pollution	3	Rate	2021	115.14969319283	206.25121809024	55.30105039576
2	DALYs (Disability-Adjusted Life Years)	43	Albania	3	Both	26	70+ years	426	Tracheal, bronchus, and lung cancer	86	Ambient particulate matter pollution	3	Rate	2021	345.70860256701	568.31415372683	170.30083131413
2	DALYs (Disability-Adjusted Life Years)	40	Turkmenistan	3	Both	26	70+ years	426	Tracheal, bronchus, and lung cancer	86	Ambient particulate matter pollution	3	Rate	2021	114.27838171939001	187.77326998485	57.889840414009996
2	DALYs (Disability-Adjusted Life Years)	46	Croatia	3	Both	26	70+ years	426	Tracheal, bronchus, and lung cancer	86	Ambient particulate matter pollution	3	Rate	2021	444.40453258815006	647.85638137915	268.42891747571
2	DALYs (Disability-Adjusted Life Years)	44	Bosnia and Herzegovina	3	Both	26	70+ years	426	Tracheal, bronchus, and lung cancer	86	Ambient particulate matter pollution	3	Rate	2021	687.3653027361199	1101.14244472431	325.41114297631003
2	DALYs (Disability-Adjusted Life Years)	47	Czechia	3	Both	26	70+ years	426	Tracheal, bronchus, and lung cancer	86	Ambient particulate matter pollution	3	Rate	2021	396.28784805043	573.8790236992199	239.05813867874
2	DALYs (Disability-Adjusted Life Years)	48	Hungary	3	Both	26	70+ years	426	Tracheal, bronchus, and lung cancer	86	Ambient particulate matter pollution	3	Rate	2021	481.29490684142996	710.39157051279	272.03371609007
2	DALYs (Disability-Adjusted Life Years)	45	Bulgaria	3	Both	26	70+ years	426	Tracheal, bronchus, and lung cancer	86	Ambient particulate matter pollution	3	Rate	2021	393.01790939941	564.39009016965	236.72821078191
2	DALYs (Disability-Adjusted Life Years)	49	North Macedonia	3	Both	26	70+ years	426	Tracheal, bronchus, and lung cancer	86	Ambient particulate matter pollution	3	Rate	2021	613.6757682684	919.0179011524699	332.38981716194
2	DALYs (Disability-Adjusted Life Years)	52	Romania	3	Both	26	70+ years	426	Tracheal, bronchus, and lung cancer	86	Ambient particulate matter pollution	3	Rate	2021	309.69363968723	450.98405658618003	172.74206890029998
2	DALYs (Disability-Adjusted Life Years)	50	Montenegro	3	Both	26	70+ years	426	Tracheal, bronchus, and lung cancer	86	Ambient particulate matter pollution	3	Rate	2021	739.15261099142	1121.10982107505	372.73229570884
2	DALYs (Disability-Adjusted Life Years)	51	Poland	3	Both	26	70+ years	426	Tracheal, bronchus, and lung cancer	86	Ambient particulate matter pollution	3	Rate	2021	712.9858774868201	1006.9833388990301	434.61840097224
2	DALYs (Disability-Adjusted Life Years)	53	Serbia	3	Both	26	70+ years	426	Tracheal, bronchus, and lung cancer	86	Ambient particulate matter pollution	3	Rate	2021	657.2449449334999	976.6300581878801	341.51216006501
2	DALYs (Disability-Adjusted Life Years)	57	Belarus	3	Both	26	70+ years	426	Tracheal, bronchus, and lung cancer	86	Ambient particulate matter pollution	3	Rate	2021	232.81614099328	347.28427744695	132.92144487454
2	DALYs (Disability-Adjusted Life Years)	54	Slovakia	3	Both	26	70+ years	426	Tracheal, bronchus, and lung cancer	86	Ambient particulate matter pollution	3	Rate	2021	346.32425244313004	534.40833685798	203.00759427326
2	DALYs (Disability-Adjusted Life Years)	55	Slovenia	3	Both	26	70+ years	426	Tracheal, bronchus, and lung cancer	86	Ambient particulate matter pollution	3	Rate	2021	353.87772513161997	527.35764669494	205.90519628037
2	DALYs (Disability-Adjusted Life Years)	58	Estonia	3	Both	26	70+ years	426	Tracheal, bronchus, and lung cancer	86	Ambient particulate matter pollution	3	Rate	2021	95.51544058149	177.58748175432	28.71937866392
2	DALYs (Disability-Adjusted Life Years)	59	Latvia	3	Both	26	70+ years	426	Tracheal, bronchus, and lung cancer	86	Ambient particulate matter pollution	3	Rate	2021	223.49532271536003	339.46639678037997	117.85459095703
2	DALYs (Disability-Adjusted Life Years)	62	Russian Federation	3	Both	26	70+ years	426	Tracheal, bronchus, and lung cancer	86	Ambient particulate matter pollution	3	Rate	2021	187.30863146166	307.15508716190004	95.45164737979
2	DALYs (Disability-Adjusted Life Years)	60	Lithuania	3	Both	26	70+ years	426	Tracheal, bronchus, and lung cancer	86	Ambient particulate matter pollution	3	Rate	2021	170.41458568688	261.40015069514	88.74608626691
2	DALYs (Disability-Adjusted Life Years)	63	Ukraine	3	Both	26	70+ years	426	Tracheal, bronchus, and lung cancer	86	Ambient particulate matter pollution	3	Rate	2021	161.9737527431	280.94476952174	79.24700328047
2	DALYs (Disability-Adjusted Life Years)	61	Republic of Moldova	3	Both	26	70+ years	426	Tracheal, bronchus, and lung cancer	86	Ambient particulate matter pollution	3	Rate	2021	143.83847388627	254.2233925914	62.00408374044
2	DALYs (Disability-Adjusted Life Years)	68	Republic of Korea	3	Both	26	70+ years	426	Tracheal, bronchus, and lung cancer	86	Ambient particulate matter pollution	3	Rate	2021	750.27816874664	1137.84393552587	419.26459692114
2	DALYs (Disability-Adjusted Life Years)	66	Brunei Darussalam	3	Both	26	70+ years	426	Tracheal, bronchus, and lung cancer	86	Ambient particulate matter pollution	3	Rate	2021	164.04830472149	343.60811944671997	31.38633223463
2	DALYs (Disability-Adjusted Life Years)	69	Singapore	3	Both	26	70+ years	426	Tracheal, bronchus, and lung cancer	86	Ambient particulate matter pollution	3	Rate	2021	322.22051949324003	537.97168448323	157.12657917707
2	DALYs (Disability-Adjusted Life Years)	67	Japan	3	Both	26	70+ years	426	Tracheal, bronchus, and lung cancer	86	Ambient particulate matter pollution	3	Rate	2021	317.99538130279	524.90174354577	149.6340325643
2	DALYs (Disability-Adjusted Life Years)	71	Australia	3	Both	26	70+ years	426	Tracheal, bronchus, and lung cancer	86	Ambient particulate matter pollution	3	Rate	2021	179.56417033897998	287.40527214171	87.90900820021
2	DALYs (Disability-Adjusted Life Years)	74	Andorra	3	Both	26	70+ years	426	Tracheal, bronchus, and lung cancer	86	Ambient particulate matter pollution	3	Rate	2021	166.73366894511	300.94519677459	69.47435287351
2	DALYs (Disability-Adjusted Life Years)	72	New Zealand	3	Both	26	70+ years	426	Tracheal, bronchus, and lung cancer	86	Ambient particulate matter pollution	3	Rate	2021	121.11451769117	217.61343974548	44.02045934023
2	DALYs (Disability-Adjusted Life Years)	75	Austria	3	Both	26	70+ years	426	Tracheal, bronchus, and lung cancer	86	Ambient particulate matter pollution	3	Rate	2021	224.11988684274002	330.52049161885	130.26629342408998
2	DALYs (Disability-Adjusted Life Years)	78	Denmark	3	Both	26	70+ years	426	Tracheal, bronchus, and lung cancer	86	Ambient particulate matter pollution	3	Rate	2021	303.22132583732	487.31218592422005	158.48796255080998
2	DALYs (Disability-Adjusted Life Years)	79	Finland	3	Both	26	70+ years	426	Tracheal, bronchus, and lung cancer	86	Ambient particulate matter pollution	3	Rate	2021	46.9174885818	110.11411206148	6.21087581848
2	DALYs (Disability-Adjusted Life Years)	76	Belgium	3	Both	26	70+ years	426	Tracheal, bronchus, and lung cancer	86	Ambient particulate matter pollution	3	Rate	2021	295.36619438754	438.33523448554	170.79105540555
2	DALYs (Disability-Adjusted Life Years)	80	France	3	Both	26	70+ years	426	Tracheal, bronchus, and lung cancer	86	Ambient particulate matter pollution	3	Rate	2021	188.95190186330998	287.60136185205005	106.16789813567
2	DALYs (Disability-Adjusted Life Years)	77	Cyprus	3	Both	26	70+ years	426	Tracheal, bronchus, and lung cancer	86	Ambient particulate matter pollution	3	Rate	2021	308.10414220669	466.74998443527	174.4886831238
2	DALYs (Disability-Adjusted Life Years)	84	Ireland	3	Both	26	70+ years	426	Tracheal, bronchus, and lung cancer	86	Ambient particulate matter pollution	3	Rate	2021	147.15590449623	242.73342452754	65.14728941066001
2	DALYs (Disability-Adjusted Life Years)	81	Germany	3	Both	26	70+ years	426	Tracheal, bronchus, and lung cancer	86	Ambient particulate matter pollution	3	Rate	2021	224.49231808040997	336.88639682256	125.82644222527001
2	DALYs (Disability-Adjusted Life Years)	82	Greece	3	Both	26	70+ years	426	Tracheal, bronchus, and lung cancer	86	Ambient particulate matter pollution	3	Rate	2021	483.82722363257	691.0949225136401	295.52533613777
2	DALYs (Disability-Adjusted Life Years)	85	Israel	3	Both	26	70+ years	426	Tracheal, bronchus, and lung cancer	86	Ambient particulate matter pollution	3	Rate	2021	365.71610216536	518.13177270238	227.17456674647002
2	DALYs (Disability-Adjusted Life Years)	86	Italy	3	Both	26	70+ years	426	Tracheal, bronchus, and lung cancer	86	Ambient particulate matter pollution	3	Rate	2021	370.85324069467	530.00932296875	223.59856666102
2	DALYs (Disability-Adjusted Life Years)	83	Iceland	3	Both	26	70+ years	426	Tracheal, bronchus, and lung cancer	86	Ambient particulate matter pollution	3	Rate	2021	60.270605383859994	140.45718870273998	10.170709695980001
2	DALYs (Disability-Adjusted Life Years)	89	Netherlands	3	Both	26	70+ years	426	Tracheal, bronchus, and lung cancer	86	Ambient particulate matter pollution	3	Rate	2021	351.03946772123004	529.41507796717	200.2441899465
2	DALYs (Disability-Adjusted Life Years)	87	Luxembourg	3	Both	26	70+ years	426	Tracheal, bronchus, and lung cancer	86	Ambient particulate matter pollution	3	Rate	2021	168.23020287342	274.39798737213	82.74562078472
2	DALYs (Disability-Adjusted Life Years)	90	Norway	3	Both	26	70+ years	426	Tracheal, bronchus, and lung cancer	86	Ambient particulate matter pollution	3	Rate	2021	93.87979535122	182.42124488196998	33.443726251200005
2	DALYs (Disability-Adjusted Life Years)	88	Malta	3	Both	26	70+ years	426	Tracheal, bronchus, and lung cancer	86	Ambient particulate matter pollution	3	Rate	2021	210.85901777335	305.83700337785	124.56645751241001
2	DALYs (Disability-Adjusted Life Years)	94	Switzerland	3	Both	26	70+ years	426	Tracheal, bronchus, and lung cancer	86	Ambient particulate matter pollution	3	Rate	2021	156.31589017322	241.95144644635	82.60946027153
2	DALYs (Disability-Adjusted Life Years)	91	Portugal	3	Both	26	70+ years	426	Tracheal, bronchus, and lung cancer	86	Ambient particulate matter pollution	3	Rate	2021	94.3170434207	159.52821215145	43.920983452440005
2	DALYs (Disability-Adjusted Life Years)	95	United Kingdom	3	Both	26	70+ years	426	Tracheal, bronchus, and lung cancer	86	Ambient particulate matter pollution	3	Rate	2021	262.85548420447	403.64916914165997	140.52028877579002
2	DALYs (Disability-Adjusted Life Years)	92	Spain	3	Both	26	70+ years	426	Tracheal, bronchus, and lung cancer	86	Ambient particulate matter pollution	3	Rate	2021	160.04254332379	249.81507101875002	86.11013780587
2	DALYs (Disability-Adjusted Life Years)	93	Sweden	3	Both	26	70+ years	426	Tracheal, bronchus, and lung cancer	86	Ambient particulate matter pollution	3	Rate	2021	63.7740625764	127.98439692147998	17.324384801929998
2	DALYs (Disability-Adjusted Life Years)	97	Argentina	3	Both	26	70+ years	426	Tracheal, bronchus, and lung cancer	86	Ambient particulate matter pollution	3	Rate	2021	257.94371944305	431.00587508713005	114.65853838326
2	DALYs (Disability-Adjusted Life Years)	101	Canada	3	Both	26	70+ years	426	Tracheal, bronchus, and lung cancer	86	Ambient particulate matter pollution	3	Rate	2021	108.84244915731001	208.27884432794002	36.54642032655
2	DALYs (Disability-Adjusted Life Years)	98	Chile	3	Both	26	70+ years	426	Tracheal, bronchus, and lung cancer	86	Ambient particulate matter pollution	3	Rate	2021	338.82208954043	509.17108487071005	175.9018161105
2	DALYs (Disability-Adjusted Life Years)	102	United States of America	3	Both	26	70+ years	426	Tracheal, bronchus, and lung cancer	86	Ambient particulate matter pollution	3	Rate	2021	145.91078569268998	254.56903831800997	61.51309122537
2	DALYs (Disability-Adjusted Life Years)	105	Antigua and Barbuda	3	Both	26	70+ years	426	Tracheal, bronchus, and lung cancer	86	Ambient particulate matter pollution	3	Rate	2021	175.56299557436	330.62390100362	68.76153087998
2	DALYs (Disability-Adjusted Life Years)	99	Uruguay	3	Both	26	70+ years	426	Tracheal, bronchus, and lung cancer	86	Ambient particulate matter pollution	3	Rate	2021	243.81464819346	462.59407870848	91.94564457244
2	DALYs (Disability-Adjusted Life Years)	106	Bahamas	3	Both	26	70+ years	426	Tracheal, bronchus, and lung cancer	86	Ambient particulate matter pollution	3	Rate	2021	218.66291392373	437.32571837349997	76.54194855116
2	DALYs (Disability-Adjusted Life Years)	107	Barbados	3	Both	26	70+ years	426	Tracheal, bronchus, and lung cancer	86	Ambient particulate matter pollution	3	Rate	2021	202.14731320425	355.62380308686	82.75264105901
2	DALYs (Disability-Adjusted Life Years)	110	Dominica	3	Both	26	70+ years	426	Tracheal, bronchus, and lung cancer	86	Ambient particulate matter pollution	3	Rate	2021	336.77968527624	605.6502546254401	119.92969035395001
2	DALYs (Disability-Adjusted Life Years)	108	Belize	3	Both	26	70+ years	426	Tracheal, bronchus, and lung cancer	86	Ambient particulate matter pollution	3	Rate	2021	222.94316449856	411.09366835505995	82.96708224992
2	DALYs (Disability-Adjusted Life Years)	111	Dominican Republic	3	Both	26	70+ years	426	Tracheal, bronchus, and lung cancer	86	Ambient particulate matter pollution	3	Rate	2021	223.55625230004	440.1720695568	68.65551682385
2	DALYs (Disability-Adjusted Life Years)	109	Cuba	3	Both	26	70+ years	426	Tracheal, bronchus, and lung cancer	86	Ambient particulate matter pollution	3	Rate	2021	591.807227369	981.3887135897	255.43177453668
2	DALYs (Disability-Adjusted Life Years)	112	Grenada	3	Both	26	70+ years	426	Tracheal, bronchus, and lung cancer	86	Ambient particulate matter pollution	3	Rate	2021	261.9056405321	487.46639441817	105.08833225496998
2	DALYs (Disability-Adjusted Life Years)	116	Saint Lucia	3	Both	26	70+ years	426	Tracheal, bronchus, and lung cancer	86	Ambient particulate matter pollution	3	Rate	2021	223.71326551752	399.35339667377997	90.39510327643
2	DALYs (Disability-Adjusted Life Years)	113	Guyana	3	Both	26	70+ years	426	Tracheal, bronchus, and lung cancer	86	Ambient particulate matter pollution	3	Rate	2021	137.57737072985	248.77170740408	54.31034751178
2	DALYs (Disability-Adjusted Life Years)	117	Saint Vincent and the Grenadines	3	Both	26	70+ years	426	Tracheal, bronchus, and lung cancer	86	Ambient particulate matter pollution	3	Rate	2021	182.029803937	342.16766781104997	68.77927029547
2	DALYs (Disability-Adjusted Life Years)	114	Haiti	3	Both	26	70+ years	426	Tracheal, bronchus, and lung cancer	86	Ambient particulate matter pollution	3	Rate	2021	55.80900739085	127.68251273807	20.05937765501
2	DALYs (Disability-Adjusted Life Years)	115	Jamaica	3	Both	26	70+ years	426	Tracheal, bronchus, and lung cancer	86	Ambient particulate matter pollution	3	Rate	2021	229.30197977554	385.44396689857996	110.12431828387
2	DALYs (Disability-Adjusted Life Years)	118	Suriname	3	Both	26	70+ years	426	Tracheal, bronchus, and lung cancer	86	Ambient particulate matter pollution	3	Rate	2021	298.15599682666	532.34149558361	122.63021083946
2	DALYs (Disability-Adjusted Life Years)	121	Bolivia (Plurinational State of)	3	Both	26	70+ years	426	Tracheal, bronchus, and lung cancer	86	Ambient particulate matter pollution	3	Rate	2021	292.45796197145	526.45607114302	128.60862134621001
2	DALYs (Disability-Adjusted Life Years)	122	Ecuador	3	Both	26	70+ years	426	Tracheal, bronchus, and lung cancer	86	Ambient particulate matter pollution	3	Rate	2021	150.28211598408	257.93321676452	78.49768613428999
2	DALYs (Disability-Adjusted Life Years)	119	Trinidad and Tobago	3	Both	26	70+ years	426	Tracheal, bronchus, and lung cancer	86	Ambient particulate matter pollution	3	Rate	2021	202.00828483099	393.49525726715996	72.5062460913
2	DALYs (Disability-Adjusted Life Years)	126	Costa Rica	3	Both	26	70+ years	426	Tracheal, bronchus, and lung cancer	86	Ambient particulate matter pollution	3	Rate	2021	101.41103793936	156.42431609432	56.38986425776
2	DALYs (Disability-Adjusted Life Years)	123	Peru	3	Both	26	70+ years	426	Tracheal, bronchus, and lung cancer	86	Ambient particulate matter pollution	3	Rate	2021	294.98561051767996	463.60572055533	157.92715020309
2	DALYs (Disability-Adjusted Life Years)	127	El Salvador	3	Both	26	70+ years	426	Tracheal, bronchus, and lung cancer	86	Ambient particulate matter pollution	3	Rate	2021	135.23843950302	234.98503774516	61.537073440490005
2	DALYs (Disability-Adjusted Life Years)	125	Colombia	3	Both	26	70+ years	426	Tracheal, bronchus, and lung cancer	86	Ambient particulate matter pollution	3	Rate	2021	164.42271638769998	252.97069958155	91.03128827825999
2	DALYs (Disability-Adjusted Life Years)	128	Guatemala	3	Both	26	70+ years	426	Tracheal, bronchus, and lung cancer	86	Ambient particulate matter pollution	3	Rate	2021	83.75491201295	141.05304724921	33.01841745179
2	DALYs (Disability-Adjusted Life Years)	132	Panama	3	Both	26	70+ years	426	Tracheal, bronchus, and lung cancer	86	Ambient particulate matter pollution	3	Rate	2021	97.13655858591001	164.97471762026	47.00716706399
2	DALYs (Disability-Adjusted Life Years)	129	Honduras	3	Both	26	70+ years	426	Tracheal, bronchus, and lung cancer	86	Ambient particulate matter pollution	3	Rate	2021	189.96629715025	385.03272107687	78.12708449885
2	DALYs (Disability-Adjusted Life Years)	133	Venezuela (Bolivarian Republic of)	3	Both	26	70+ years	426	Tracheal, bronchus, and lung cancer	86	Ambient particulate matter pollution	3	Rate	2021	240.29755690772	409.56253670805995	121.82982952897001
2	DALYs (Disability-Adjusted Life Years)	130	Mexico	3	Both	26	70+ years	426	Tracheal, bronchus, and lung cancer	86	Ambient particulate matter pollution	3	Rate	2021	109.18586887080998	168.54494332255	60.69132916648
2	DALYs (Disability-Adjusted Life Years)	131	Nicaragua	3	Both	26	70+ years	426	Tracheal, bronchus, and lung cancer	86	Ambient particulate matter pollution	3	Rate	2021	42.71695451371	84.05296976941	16.9062915815
2	DALYs (Disability-Adjusted Life Years)	139	Algeria	3	Both	26	70+ years	426	Tracheal, bronchus, and lung cancer	86	Ambient particulate matter pollution	3	Rate	2021	145.83965049978	236.36623774069	80.94954885707999
2	DALYs (Disability-Adjusted Life Years)	135	Brazil	3	Both	26	70+ years	426	Tracheal, bronchus, and lung cancer	86	Ambient particulate matter pollution	3	Rate	2021	159.56499034753	250.3182925881	77.88640169348
2	DALYs (Disability-Adjusted Life Years)	142	Iran (Islamic Republic of)	3	Both	26	70+ years	426	Tracheal, bronchus, and lung cancer	86	Ambient particulate matter pollution	3	Rate	2021	318.17620998048	437.71423947357005	199.94931122422
2	DALYs (Disability-Adjusted Life Years)	140	Bahrain	3	Both	26	70+ years	426	Tracheal, bronchus, and lung cancer	86	Ambient particulate matter pollution	3	Rate	2021	1062.42190662776	1527.68033247574	642.14790402056
2	DALYs (Disability-Adjusted Life Years)	143	Iraq	3	Both	26	70+ years	426	Tracheal, bronchus, and lung cancer	86	Ambient particulate matter pollution	3	Rate	2021	661.6939608763599	1026.0984276787901	387.72239614841004
2	DALYs (Disability-Adjusted Life Years)	136	Paraguay	3	Both	26	70+ years	426	Tracheal, bronchus, and lung cancer	86	Ambient particulate matter pollution	3	Rate	2021	141.38254835519	295.79623235563	48.475493784849995
2	DALYs (Disability-Adjusted Life Years)	141	Egypt	3	Both	26	70+ years	426	Tracheal, bronchus, and lung cancer	86	Ambient particulate matter pollution	3	Rate	2021	620.06275445212	908.33379410462	379.27747751346
2	DALYs (Disability-Adjusted Life Years)	144	Jordan	3	Both	26	70+ years	426	Tracheal, bronchus, and lung cancer	86	Ambient particulate matter pollution	3	Rate	2021	304.67081411521	462.42589225349997	170.24125382951001
2	DALYs (Disability-Adjusted Life Years)	145	Kuwait	3	Both	26	70+ years	426	Tracheal, bronchus, and lung cancer	86	Ambient particulate matter pollution	3	Rate	2021	373.43545026739	534.3871441981299	225.38635167036
2	DALYs (Disability-Adjusted Life Years)	148	Morocco	3	Both	26	70+ years	426	Tracheal, bronchus, and lung cancer	86	Ambient particulate matter pollution	3	Rate	2021	271.10711639232	421.59962194323003	156.2760302115
2	DALYs (Disability-Adjusted Life Years)	146	Lebanon	3	Both	26	70+ years	426	Tracheal, bronchus, and lung cancer	86	Ambient particulate matter pollution	3	Rate	2021	496.00809863584993	819.0443028654499	271.19439839086
2	DALYs (Disability-Adjusted Life Years)	149	Palestine	3	Both	26	70+ years	426	Tracheal, bronchus, and lung cancer	86	Ambient particulate matter pollution	3	Rate	2021	504.64903632811	786.1421776919999	290.41038065885
2	DALYs (Disability-Adjusted Life Years)	147	Libya	3	Both	26	70+ years	426	Tracheal, bronchus, and lung cancer	86	Ambient particulate matter pollution	3	Rate	2021	770.98361137077	1244.91699048491	396.02997412092003
2	DALYs (Disability-Adjusted Life Years)	150	Oman	3	Both	26	70+ years	426	Tracheal, bronchus, and lung cancer	86	Ambient particulate matter pollution	3	Rate	2021	173.95470900575	277.76667694327	97.74689013874
2	DALYs (Disability-Adjusted Life Years)	153	Syrian Arab Republic	3	Both	26	70+ years	426	Tracheal, bronchus, and lung cancer	86	Ambient particulate matter pollution	3	Rate	2021	284.59232143456	469.54252455479997	152.31280043337
2	DALYs (Disability-Adjusted Life Years)	154	Tunisia	3	Both	26	70+ years	426	Tracheal, bronchus, and lung cancer	86	Ambient particulate matter pollution	3	Rate	2021	374.40130680156	615.9132182391199	192.42325162791002
2	DALYs (Disability-Adjusted Life Years)	151	Qatar	3	Both	26	70+ years	426	Tracheal, bronchus, and lung cancer	86	Ambient particulate matter pollution	3	Rate	2021	756.03787663658	1150.1019392144399	432.76286621849
2	DALYs (Disability-Adjusted Life Years)	155	Türkiye	3	Both	26	70+ years	426	Tracheal, bronchus, and lung cancer	86	Ambient particulate matter pollution	3	Rate	2021	710.8710492123499	1075.11468588737	431.31488544663995
2	DALYs (Disability-Adjusted Life Years)	152	Saudi Arabia	3	Both	26	70+ years	426	Tracheal, bronchus, and lung cancer	86	Ambient particulate matter pollution	3	Rate	2021	279.66316781242	410.59587847307006	167.09560482974
2	DALYs (Disability-Adjusted Life Years)	156	United Arab Emirates	3	Both	26	70+ years	426	Tracheal, bronchus, and lung cancer	86	Ambient particulate matter pollution	3	Rate	2021	790.5952609298799	1241.07046772796	438.92601502176007
2	DALYs (Disability-Adjusted Life Years)	160	Afghanistan	3	Both	26	70+ years	426	Tracheal, bronchus, and lung cancer	86	Ambient particulate matter pollution	3	Rate	2021	87.93078949079	160.15812958979	43.33662310506
2	DALYs (Disability-Adjusted Life Years)	157	Yemen	3	Both	26	70+ years	426	Tracheal, bronchus, and lung cancer	86	Ambient particulate matter pollution	3	Rate	2021	200.58705423860002	388.54909965131003	90.86768078843001
2	DALYs (Disability-Adjusted Life Years)	161	Bangladesh	3	Both	26	70+ years	426	Tracheal, bronchus, and lung cancer	86	Ambient particulate matter pollution	3	Rate	2021	49.154416590489994	87.09152696773	23.542459973
2	DALYs (Disability-Adjusted Life Years)	164	Nepal	3	Both	26	70+ years	426	Tracheal, bronchus, and lung cancer	86	Ambient particulate matter pollution	3	Rate	2021	80.9677967898	130.70084408273	41.58501562023
2	DALYs (Disability-Adjusted Life Years)	162	Bhutan	3	Both	26	70+ years	426	Tracheal, bronchus, and lung cancer	86	Ambient particulate matter pollution	3	Rate	2021	123.50167370235	200.80522000589002	62.54117573251
2	DALYs (Disability-Adjusted Life Years)	165	Pakistan	3	Both	26	70+ years	426	Tracheal, bronchus, and lung cancer	86	Ambient particulate matter pollution	3	Rate	2021	264.92527620885	444.67375374635	128.85345939166
2	DALYs (Disability-Adjusted Life Years)	169	Central African Republic	3	Both	26	70+ years	426	Tracheal, bronchus, and lung cancer	86	Ambient particulate matter pollution	3	Rate	2021	49.76828656176	107.69510345259	21.65402983928
2	DALYs (Disability-Adjusted Life Years)	163	India	3	Both	26	70+ years	426	Tracheal, bronchus, and lung cancer	86	Ambient particulate matter pollution	3	Rate	2021	125.45564342557999	189.14309739448	73.14167845422
2	DALYs (Disability-Adjusted Life Years)	170	Congo	3	Both	26	70+ years	426	Tracheal, bronchus, and lung cancer	86	Ambient particulate matter pollution	3	Rate	2021	198.37484017303	372.86982946306	82.1832977767
2	DALYs (Disability-Adjusted Life Years)	168	Angola	3	Both	26	70+ years	426	Tracheal, bronchus, and lung cancer	86	Ambient particulate matter pollution	3	Rate	2021	197.15271413887	353.73624870596	82.97209303702
2	DALYs (Disability-Adjusted Life Years)	171	Democratic Republic of the Congo	3	Both	26	70+ years	426	Tracheal, bronchus, and lung cancer	86	Ambient particulate matter pollution	3	Rate	2021	35.9020070662	79.71202099445	16.41154088123
2	DALYs (Disability-Adjusted Life Years)	175	Burundi	3	Both	26	70+ years	426	Tracheal, bronchus, and lung cancer	86	Ambient particulate matter pollution	3	Rate	2021	24.905179774879997	49.865612603020004	11.25790252857
2	DALYs (Disability-Adjusted Life Years)	172	Equatorial Guinea	3	Both	26	70+ years	426	Tracheal, bronchus, and lung cancer	86	Ambient particulate matter pollution	3	Rate	2021	382.12687927401004	667.76834517081	161.35342283618
2	DALYs (Disability-Adjusted Life Years)	176	Comoros	3	Both	26	70+ years	426	Tracheal, bronchus, and lung cancer	86	Ambient particulate matter pollution	3	Rate	2021	20.82155890916	38.43161084056	8.623268132269999
2	DALYs (Disability-Adjusted Life Years)	173	Gabon	3	Both	26	70+ years	426	Tracheal, bronchus, and lung cancer	86	Ambient particulate matter pollution	3	Rate	2021	370.14347763008	614.79453538972	164.30195480833999
2	DALYs (Disability-Adjusted Life Years)	177	Djibouti	3	Both	26	70+ years	426	Tracheal, bronchus, and lung cancer	86	Ambient particulate matter pollution	3	Rate	2021	238.20808400395998	477.26470923278	99.53199507245999
2	DALYs (Disability-Adjusted Life Years)	180	Kenya	3	Both	26	70+ years	426	Tracheal, bronchus, and lung cancer	86	Ambient particulate matter pollution	3	Rate	2021	20.02608126182	34.94194556179	9.94400531216
2	DALYs (Disability-Adjusted Life Years)	181	Madagascar	3	Both	26	70+ years	426	Tracheal, bronchus, and lung cancer	86	Ambient particulate matter pollution	3	Rate	2021	13.657251102770001	22.78373501581	7.42234687955
2	DALYs (Disability-Adjusted Life Years)	178	Eritrea	3	Both	26	70+ years	426	Tracheal, bronchus, and lung cancer	86	Ambient particulate matter pollution	3	Rate	2021	61.072348072530005	115.31926512606	30.666496024609998
2	DALYs (Disability-Adjusted Life Years)	179	Ethiopia	3	Both	26	70+ years	426	Tracheal, bronchus, and lung cancer	86	Ambient particulate matter pollution	3	Rate	2021	43.86264294526	70.60196087169	24.453629955660002
2	DALYs (Disability-Adjusted Life Years)	185	Rwanda	3	Both	26	70+ years	426	Tracheal, bronchus, and lung cancer	86	Ambient particulate matter pollution	3	Rate	2021	35.69192747156	69.50535831359	14.395880741300001
2	DALYs (Disability-Adjusted Life Years)	182	Malawi	3	Both	26	70+ years	426	Tracheal, bronchus, and lung cancer	86	Ambient particulate matter pollution	3	Rate	2021	10.50084819863	18.4849814547	5.40315554983
2	DALYs (Disability-Adjusted Life Years)	186	Seychelles	3	Both	26	70+ years	426	Tracheal, bronchus, and lung cancer	86	Ambient particulate matter pollution	3	Rate	2021	116.15962896191999	237.32733220172003	36.558102826630005
2	DALYs (Disability-Adjusted Life Years)	183	Mauritius	3	Both	26	70+ years	426	Tracheal, bronchus, and lung cancer	86	Ambient particulate matter pollution	3	Rate	2021	74.15318186346	138.44608451744	23.49006620405
2	DALYs (Disability-Adjusted Life Years)	184	Mozambique	3	Both	26	70+ years	426	Tracheal, bronchus, and lung cancer	86	Ambient particulate matter pollution	3	Rate	2021	28.800660055589997	46.45229266839	15.923085166229999
2	DALYs (Disability-Adjusted Life Years)	187	Somalia	3	Both	26	70+ years	426	Tracheal, bronchus, and lung cancer	86	Ambient particulate matter pollution	3	Rate	2021	18.8318375651	39.60138803168	8.30318220865
2	DALYs (Disability-Adjusted Life Years)	191	Zambia	3	Both	26	70+ years	426	Tracheal, bronchus, and lung cancer	86	Ambient particulate matter pollution	3	Rate	2021	80.03936250337	159.23059771869998	35.47386512189
2	DALYs (Disability-Adjusted Life Years)	189	United Republic of Tanzania	3	Both	26	70+ years	426	Tracheal, bronchus, and lung cancer	86	Ambient particulate matter pollution	3	Rate	2021	37.1150982479	67.75621927317	17.903704311869998
2	DALYs (Disability-Adjusted Life Years)	190	Uganda	3	Both	26	70+ years	426	Tracheal, bronchus, and lung cancer	86	Ambient particulate matter pollution	3	Rate	2021	44.32775029717	75.27072688886	21.45636494451
2	DALYs (Disability-Adjusted Life Years)	193	Botswana	3	Both	26	70+ years	426	Tracheal, bronchus, and lung cancer	86	Ambient particulate matter pollution	3	Rate	2021	274.41555417411	433.26943895659	121.76745262561
2	DALYs (Disability-Adjusted Life Years)	197	Eswatini	3	Both	26	70+ years	426	Tracheal, bronchus, and lung cancer	86	Ambient particulate matter pollution	3	Rate	2021	277.31836459331	533.52962621113	100.67521173474002
2	DALYs (Disability-Adjusted Life Years)	194	Lesotho	3	Both	26	70+ years	426	Tracheal, bronchus, and lung cancer	86	Ambient particulate matter pollution	3	Rate	2021	131.26498247094	244.36006400981998	58.75915008058
2	DALYs (Disability-Adjusted Life Years)	195	Namibia	3	Both	26	70+ years	426	Tracheal, bronchus, and lung cancer	86	Ambient particulate matter pollution	3	Rate	2021	84.9823701229	146.73684669201	37.13643210957
2	DALYs (Disability-Adjusted Life Years)	198	Zimbabwe	3	Both	26	70+ years	426	Tracheal, bronchus, and lung cancer	86	Ambient particulate matter pollution	3	Rate	2021	68.94949682801	123.04746208764	35.35476912868
2	DALYs (Disability-Adjusted Life Years)	202	Cameroon	3	Both	26	70+ years	426	Tracheal, bronchus, and lung cancer	86	Ambient particulate matter pollution	3	Rate	2021	109.98908246834999	213.51855211773	52.52377179896
2	DALYs (Disability-Adjusted Life Years)	196	South Africa	3	Both	26	70+ years	426	Tracheal, bronchus, and lung cancer	86	Ambient particulate matter pollution	3	Rate	2021	301.98055636745	449.10895851869	182.06191608142998
2	DALYs (Disability-Adjusted Life Years)	200	Benin	3	Both	26	70+ years	426	Tracheal, bronchus, and lung cancer	86	Ambient particulate matter pollution	3	Rate	2021	71.1856007458	122.36674857582001	35.03072732082
2	DALYs (Disability-Adjusted Life Years)	203	Cabo Verde	3	Both	26	70+ years	426	Tracheal, bronchus, and lung cancer	86	Ambient particulate matter pollution	3	Rate	2021	543.43715702182	865.63800059238	275.36452601085
2	DALYs (Disability-Adjusted Life Years)	201	Burkina Faso	3	Both	26	70+ years	426	Tracheal, bronchus, and lung cancer	86	Ambient particulate matter pollution	3	Rate	2021	65.52422382505	125.20298537891	30.0714377024
2	DALYs (Disability-Adjusted Life Years)	204	Chad	3	Both	26	70+ years	426	Tracheal, bronchus, and lung cancer	86	Ambient particulate matter pollution	3	Rate	2021	85.83337113275	159.56597722857998	41.26302566944
2	DALYs (Disability-Adjusted Life Years)	207	Ghana	3	Both	26	70+ years	426	Tracheal, bronchus, and lung cancer	86	Ambient particulate matter pollution	3	Rate	2021	138.89102011193	249.91394026066	62.87842430898
2	DALYs (Disability-Adjusted Life Years)	208	Guinea	3	Both	26	70+ years	426	Tracheal, bronchus, and lung cancer	86	Ambient particulate matter pollution	3	Rate	2021	81.48252934868	146.1640718677	40.48795382927
2	DALYs (Disability-Adjusted Life Years)	205	Côte d'Ivoire	3	Both	26	70+ years	426	Tracheal, bronchus, and lung cancer	86	Ambient particulate matter pollution	3	Rate	2021	60.095296166539995	119.45786016362	27.73173733048
2	DALYs (Disability-Adjusted Life Years)	209	Guinea-Bissau	3	Both	26	70+ years	426	Tracheal, bronchus, and lung cancer	86	Ambient particulate matter pollution	3	Rate	2021	88.94561457392	155.30572832421998	42.70481756745
2	DALYs (Disability-Adjusted Life Years)	206	Gambia	3	Both	26	70+ years	426	Tracheal, bronchus, and lung cancer	86	Ambient particulate matter pollution	3	Rate	2021	36.250407389749995	64.12635897008	17.93087557104
2	DALYs (Disability-Adjusted Life Years)	213	Niger	3	Both	26	70+ years	426	Tracheal, bronchus, and lung cancer	86	Ambient particulate matter pollution	3	Rate	2021	54.791895418479996	104.96110973988999	25.29071025842
2	DALYs (Disability-Adjusted Life Years)	210	Liberia	3	Both	26	70+ years	426	Tracheal, bronchus, and lung cancer	86	Ambient particulate matter pollution	3	Rate	2021	42.99459350672	77.91339776079	20.33709369315
2	DALYs (Disability-Adjusted Life Years)	211	Mali	3	Both	26	70+ years	426	Tracheal, bronchus, and lung cancer	86	Ambient particulate matter pollution	3	Rate	2021	59.79787944636001	106.26120005618	29.011018315690002
2	DALYs (Disability-Adjusted Life Years)	214	Nigeria	3	Both	26	70+ years	426	Tracheal, bronchus, and lung cancer	86	Ambient particulate matter pollution	3	Rate	2021	32.22866414585	55.60660368532999	15.19645117466
2	DALYs (Disability-Adjusted Life Years)	215	Sao Tome and Principe	3	Both	26	70+ years	426	Tracheal, bronchus, and lung cancer	86	Ambient particulate matter pollution	3	Rate	2021	191.34250839223	366.40701828012	81.67302016446999
2	DALYs (Disability-Adjusted Life Years)	218	Togo	3	Both	26	70+ years	426	Tracheal, bronchus, and lung cancer	86	Ambient particulate matter pollution	3	Rate	2021	81.38060639624	145.87589031385	39.258377192480005
2	DALYs (Disability-Adjusted Life Years)	212	Mauritania	3	Both	26	70+ years	426	Tracheal, bronchus, and lung cancer	86	Ambient particulate matter pollution	3	Rate	2021	202.26456753457	357.71164857159005	102.40034952274999
2	DALYs (Disability-Adjusted Life Years)	298	American Samoa	3	Both	26	70+ years	426	Tracheal, bronchus, and lung cancer	86	Ambient particulate matter pollution	3	Rate	2021	124.78329392779	278.39667282508003	13.62892605153
2	DALYs (Disability-Adjusted Life Years)	216	Senegal	3	Both	26	70+ years	426	Tracheal, bronchus, and lung cancer	86	Ambient particulate matter pollution	3	Rate	2021	96.81296694555999	179.79853466065	43.59233897954
2	DALYs (Disability-Adjusted Life Years)	305	Bermuda	3	Both	26	70+ years	426	Tracheal, bronchus, and lung cancer	86	Ambient particulate matter pollution	3	Rate	2021	103.05935835166001	207.81901725736998	20.39838084899
2	DALYs (Disability-Adjusted Life Years)	217	Sierra Leone	3	Both	26	70+ years	426	Tracheal, bronchus, and lung cancer	86	Ambient particulate matter pollution	3	Rate	2021	52.054058584539995	95.33525932711	24.67967946759
2	DALYs (Disability-Adjusted Life Years)	320	Cook Islands	3	Both	26	70+ years	426	Tracheal, bronchus, and lung cancer	86	Ambient particulate matter pollution	3	Rate	2021	110.26699859659999	273.89778416086	1.4129999999999998e-08
2	DALYs (Disability-Adjusted Life Years)	349	Greenland	3	Both	26	70+ years	426	Tracheal, bronchus, and lung cancer	86	Ambient particulate matter pollution	3	Rate	2021	243.61101655392	681.62112821698	8.057821071449998
2	DALYs (Disability-Adjusted Life Years)	351	Guam	3	Both	26	70+ years	426	Tracheal, bronchus, and lung cancer	86	Ambient particulate matter pollution	3	Rate	2021	165.818631128	276.44146815232	74.94541265093
2	DALYs (Disability-Adjusted Life Years)	367	Monaco	3	Both	26	70+ years	426	Tracheal, bronchus, and lung cancer	86	Ambient particulate matter pollution	3	Rate	2021	493.92995858575	883.11369784523	220.79262727731
2	DALYs (Disability-Adjusted Life Years)	376	Northern Mariana Islands	3	Both	26	70+ years	426	Tracheal, bronchus, and lung cancer	86	Ambient particulate matter pollution	3	Rate	2021	344.13334667973	587.7202507168499	153.26078528613002
2	DALYs (Disability-Adjusted Life Years)	380	Palau	3	Both	26	70+ years	426	Tracheal, bronchus, and lung cancer	86	Ambient particulate matter pollution	3	Rate	2021	270.04053804972	579.83356961847	26.51546801325
2	DALYs (Disability-Adjusted Life Years)	369	Nauru	3	Both	26	70+ years	426	Tracheal, bronchus, and lung cancer	86	Ambient particulate matter pollution	3	Rate	2021	136.44445134853	334.51167806637	17.424849421010002
2	DALYs (Disability-Adjusted Life Years)	374	Niue	3	Both	26	70+ years	426	Tracheal, bronchus, and lung cancer	86	Ambient particulate matter pollution	3	Rate	2021	127.17810846625	297.64947761853	12.569068700739999
2	DALYs (Disability-Adjusted Life Years)	385	Puerto Rico	3	Both	26	70+ years	426	Tracheal, bronchus, and lung cancer	86	Ambient particulate matter pollution	3	Rate	2021	35.73556282263	70.59766718965	8.70715849279
2	DALYs (Disability-Adjusted Life Years)	416	Tuvalu	3	Both	26	70+ years	426	Tracheal, bronchus, and lung cancer	86	Ambient particulate matter pollution	3	Rate	2021	51.25749487302	114.88851879354	17.84248312401
2	DALYs (Disability-Adjusted Life Years)	393	Saint Kitts and Nevis	3	Both	26	70+ years	426	Tracheal, bronchus, and lung cancer	86	Ambient particulate matter pollution	3	Rate	2021	58.38651607578	106.16201351116999	19.224494794479998
2	DALYs (Disability-Adjusted Life Years)	396	San Marino	3	Both	26	70+ years	426	Tracheal, bronchus, and lung cancer	86	Ambient particulate matter pollution	3	Rate	2021	156.09641599212	282.71919540543996	64.84641067523
2	DALYs (Disability-Adjusted Life Years)	422	United States Virgin Islands	3	Both	26	70+ years	426	Tracheal, bronchus, and lung cancer	86	Ambient particulate matter pollution	3	Rate	2021	66.22952996684	119.98058345412	25.533284705569997
2	DALYs (Disability-Adjusted Life Years)	413	Tokelau	3	Both	26	70+ years	426	Tracheal, bronchus, and lung cancer	86	Ambient particulate matter pollution	3	Rate	2021	86.75791320141	229.28714325359002	0.6176553961
2	DALYs (Disability-Adjusted Life Years)	435	South Sudan	3	Both	26	70+ years	426	Tracheal, bronchus, and lung cancer	86	Ambient particulate matter pollution	3	Rate	2021	56.14996920133999	104.35943096169999	25.85138852566
2	DALYs (Disability-Adjusted Life Years)	522	Sudan	3	Both	26	70+ years	426	Tracheal, bronchus, and lung cancer	86	Ambient particulate matter pollution	3	Rate	2021	206.57170245922	362.88097363145	93.29322944149
