# Supplementary material for: Global, regional, and national burden of tracheal, bronchus, and lung cancer attributable to ambient particulate matter pollution among adults aged 70 and above in 1990–2021 and projected to 2044
Source: Front Public Health. 2025 Jan 23;13:1524534. doi: 10.3389/fpubh.2025.1524534 (PMC11799284; doi:10.3389/fpubh.2025.1524534)
Supplement: Supplementary file 4 [file Data_Sheet_3.csv]

measure	location	sex	cause	rei	joinpoint	AAPC.Index	Start.Obs	End.Obs	AAPC	AAPC_LCI	AAPC_UCI	Significant_indicator	Test.Statistic	P.Value	AAPC_95CI	age
DALYs (Disability-Adjusted Life Years)	Global	Both	Tracheal bronchus and lung cancer	Ambient particulate matter pollution	5	Full Range	1990	2021	0.7538	0.6441	0.8637	Yes	13.5028	0	0.75 (0.64 to 0.86)	Age-standardized
DALYs (Disability-Adjusted Life Years)	Global	Female	Tracheal bronchus and lung cancer	Ambient particulate matter pollution	4	Full Range	1990	2021	1.5107	1.3582	1.6635	Yes	19.5418	0	1.51 (1.36 to 1.66)	Age-standardized
DALYs (Disability-Adjusted Life Years)	Global	Male	Tracheal bronchus and lung cancer	Ambient particulate matter pollution	5	Full Range	1990	2021	0.27	0.1453	0.3949	Yes	4.2458	0	0.27 (0.15 to 0.39)	Age-standardized
DALYs (Disability-Adjusted Life Years)	High SDI	Both	Tracheal bronchus and lung cancer	Ambient particulate matter pollution	5	Full Range	1990	2021	-1.7646	-2.0242	-1.5042	Yes	-13.1845	0	-1.76 (-2.02 to -1.5)	Age-standardized
DALYs (Disability-Adjusted Life Years)	High SDI	Female	Tracheal bronchus and lung cancer	Ambient particulate matter pollution	5	Full Range	1990	2021	-0.8112	-1.0305	-0.5913	Yes	-7.2108	0	-0.81 (-1.03 to -0.59)	Age-standardized
DALYs (Disability-Adjusted Life Years)	High SDI	Male	Tracheal bronchus and lung cancer	Ambient particulate matter pollution	4	Full Range	1990	2021	-2.5074	-2.6886	-2.3258	Yes	-26.7501	0	-2.51 (-2.69 to -2.33)	Age-standardized
DALYs (Disability-Adjusted Life Years)	High-middle SDI	Both	Tracheal bronchus and lung cancer	Ambient particulate matter pollution	4	Full Range	1990	2021	1.5488	1.2977	1.8005	Yes	12.1674	0	1.55 (1.3 to 1.8)	Age-standardized
DALYs (Disability-Adjusted Life Years)	High-middle SDI	Female	Tracheal bronchus and lung cancer	Ambient particulate matter pollution	4	Full Range	1990	2021	2.8341	2.6603	3.0081	Yes	32.3896	0	2.83 (2.66 to 3.01)	Age-standardized
DALYs (Disability-Adjusted Life Years)	High-middle SDI	Male	Tracheal bronchus and lung cancer	Ambient particulate matter pollution	4	Full Range	1990	2021	0.7568	0.4768	1.0375	Yes	5.3102	0	0.76 (0.48 to 1.04)	Age-standardized
DALYs (Disability-Adjusted Life Years)	Low SDI	Both	Tracheal bronchus and lung cancer	Ambient particulate matter pollution	4	Full Range	1990	2021	0.8189	0.5039	1.1349	Yes	5.1078	0	0.82 (0.5 to 1.13)	Age-standardized
DALYs (Disability-Adjusted Life Years)	Low SDI	Female	Tracheal bronchus and lung cancer	Ambient particulate matter pollution	2	Full Range	1990	2021	2.0903	1.7524	2.4294	Yes	12.2307	0	2.09 (1.75 to 2.43)	Age-standardized
DALYs (Disability-Adjusted Life Years)	Low SDI	Male	Tracheal bronchus and lung cancer	Ambient particulate matter pollution	4	Full Range	1990	2021	0.6338	0.3151	0.9535	Yes	3.9038	0	0.63 (0.32 to 0.95)	Age-standardized
DALYs (Disability-Adjusted Life Years)	Low-middle SDI	Both	Tracheal bronchus and lung cancer	Ambient particulate matter pollution	2	Full Range	1990	2021	1.8758	1.5866	2.1659	Yes	12.8109	0	1.88 (1.59 to 2.17)	Age-standardized
DALYs (Disability-Adjusted Life Years)	Low-middle SDI	Female	Tracheal bronchus and lung cancer	Ambient particulate matter pollution	4	Full Range	1990	2021	2.6479	2.2888	3.0083	Yes	14.6143	0	2.65 (2.29 to 3.01)	Age-standardized
DALYs (Disability-Adjusted Life Years)	Low-middle SDI	Male	Tracheal bronchus and lung cancer	Ambient particulate matter pollution	2	Full Range	1990	2021	1.8157	1.4292	2.2036	Yes	9.2738	0	1.82 (1.43 to 2.2)	Age-standardized
DALYs (Disability-Adjusted Life Years)	Middle SDI	Both	Tracheal bronchus and lung cancer	Ambient particulate matter pollution	4	Full Range	1990	2021	2.9877	2.7197	3.2564	Yes	22.1468	0	2.99 (2.72 to 3.26)	Age-standardized
DALYs (Disability-Adjusted Life Years)	Middle SDI	Female	Tracheal bronchus and lung cancer	Ambient particulate matter pollution	2	Full Range	1990	2021	3.4784	3.3689	3.5881	Yes	63.2513	0	3.48 (3.37 to 3.59)	Age-standardized
DALYs (Disability-Adjusted Life Years)	Middle SDI	Male	Tracheal bronchus and lung cancer	Ambient particulate matter pollution	4	Full Range	1990	2021	2.7253	2.4202	3.0313	Yes	17.7186	0	2.73 (2.42 to 3.03)	Age-standardized
Deaths	Global	Both	Tracheal bronchus and lung cancer	Ambient particulate matter pollution	5	Full Range	1990	2021	0.8453	0.7331	0.9577	Yes	14.817	0	0.85 (0.73 to 0.96)	Age-standardized
Deaths	Global	Female	Tracheal bronchus and lung cancer	Ambient particulate matter pollution	4	Full Range	1990	2021	1.5814	1.4248	1.7383	Yes	19.9286	0	1.58 (1.42 to 1.74)	Age-standardized
Deaths	Global	Male	Tracheal bronchus and lung cancer	Ambient particulate matter pollution	5	Full Range	1990	2021	0.3493	0.2231	0.4756	Yes	5.4327	0	0.35 (0.22 to 0.48)	Age-standardized
Deaths	High SDI	Both	Tracheal bronchus and lung cancer	Ambient particulate matter pollution	5	Full Range	1990	2021	-1.5694	-1.8134	-1.3248	Yes	-12.4927	0	-1.57 (-1.81 to -1.32)	Age-standardized
Deaths	High SDI	Female	Tracheal bronchus and lung cancer	Ambient particulate matter pollution	5	Full Range	1990	2021	-0.6383	-0.8601	-0.416	Yes	-5.6169	0	-0.64 (-0.86 to -0.42)	Age-standardized
Deaths	High SDI	Male	Tracheal bronchus and lung cancer	Ambient particulate matter pollution	4	Full Range	1990	2021	-2.3398	-2.5059	-2.1735	Yes	-27.2724	0	-2.34 (-2.51 to -2.17)	Age-standardized
Deaths	High-middle SDI	Both	Tracheal bronchus and lung cancer	Ambient particulate matter pollution	4	Full Range	1990	2021	1.6628	1.4508	1.8752	Yes	15.485	0	1.66 (1.45 to 1.88)	Age-standardized
Deaths	High-middle SDI	Female	Tracheal bronchus and lung cancer	Ambient particulate matter pollution	4	Full Range	1990	2021	2.857	2.6764	3.0379	Yes	31.4255	0	2.86 (2.68 to 3.04)	Age-standardized
Deaths	High-middle SDI	Male	Tracheal bronchus and lung cancer	Ambient particulate matter pollution	4	Full Range	1990	2021	0.8784	0.6266	1.1309	Yes	6.8574	0	0.88 (0.63 to 1.13)	Age-standardized
Deaths	Low SDI	Both	Tracheal bronchus and lung cancer	Ambient particulate matter pollution	4	Full Range	1990	2021	0.9086	0.6	1.2181	Yes	5.7882	0	0.91 (0.6 to 1.22)	Age-standardized
Deaths	Low SDI	Female	Tracheal bronchus and lung cancer	Ambient particulate matter pollution	2	Full Range	1990	2021	2.1401	1.8391	2.442	Yes	14.0622	0	2.14 (1.84 to 2.44)	Age-standardized
Deaths	Low SDI	Male	Tracheal bronchus and lung cancer	Ambient particulate matter pollution	4	Full Range	1990	2021	0.7264	0.4148	1.0389	Yes	4.579	0	0.73 (0.41 to 1.04)	Age-standardized
Deaths	Low-middle SDI	Both	Tracheal bronchus and lung cancer	Ambient particulate matter pollution	3	Full Range	1990	2021	1.9415	1.5041	2.3808	Yes	8.7644	0	1.94 (1.5 to 2.38)	Age-standardized
Deaths	Low-middle SDI	Female	Tracheal bronchus and lung cancer	Ambient particulate matter pollution	4	Full Range	1990	2021	2.6322	2.276	2.9897	Yes	14.6448	0	2.63 (2.28 to 2.99)	Age-standardized
Deaths	Low-middle SDI	Male	Tracheal bronchus and lung cancer	Ambient particulate matter pollution	2	Full Range	1990	2021	1.836	1.4353	2.2382	Yes	9.0451	0	1.84 (1.44 to 2.24)	Age-standardized
Deaths	Middle SDI	Both	Tracheal bronchus and lung cancer	Ambient particulate matter pollution	4	Full Range	1990	2021	3.0326	2.7499	3.3162	Yes	21.3068	0	3.03 (2.75 to 3.32)	Age-standardized
Deaths	Middle SDI	Female	Tracheal bronchus and lung cancer	Ambient particulate matter pollution	2	Full Range	1990	2021	3.5013	3.3787	3.6242	Yes	56.8743	0	3.5 (3.38 to 3.62)	Age-standardized
Deaths	Middle SDI	Male	Tracheal bronchus and lung cancer	Ambient particulate matter pollution	4	Full Range	1990	2021	2.7813	2.4484	3.1152	Yes	16.5744	0	2.78 (2.45 to 3.12)	Age-standardized
