# Supplementary material for: Global, regional, and national burden of tracheal, bronchus, and lung cancer attributable to ambient particulate matter pollution among adults aged 70 and above in 1990–2021 and projected to 2044
Source: Front Public Health. 2025 Jan 23;13:1524534. doi: 10.3389/fpubh.2025.1524534 (PMC11799284; doi:10.3389/fpubh.2025.1524534)
Supplement: Supplementary file 5 [file Data_Sheet_4.csv]

measure	location	sex	cause	rei	joinpoint	Segment	Segment.Start	Segment.End	APC	APC_LCI	APC_UCI	Significant_indicator	Test.Statistic	P.Value	APC_95CI	age
DALYs (Disability-Adjusted Life Years)	Global	Both	Tracheal bronchus and lung cancer	Ambient particulate matter pollution	5	0	1990	1997	0.7265	0.5943	0.859	Yes	11.7442	0	0.73 (0.59 to 0.86)	Age-standardized
DALYs (Disability-Adjusted Life Years)	Global	Both	Tracheal bronchus and lung cancer	Ambient particulate matter pollution	5	1	1997	2004	1.8836	1.7247	2.0428	Yes	25.4745	0	1.88 (1.72 to 2.04)	Age-standardized
DALYs (Disability-Adjusted Life Years)	Global	Both	Tracheal bronchus and lung cancer	Ambient particulate matter pollution	5	2	2004	2008	0.2565	-0.1945	0.7095	No	1.2112	0.245	0.26 (-0.19 to 0.71)	Age-standardized
DALYs (Disability-Adjusted Life Years)	Global	Both	Tracheal bronchus and lung cancer	Ambient particulate matter pollution	5	3	2008	2015	1.814	1.6551	1.9732	Yes	24.5311	0	1.81 (1.66 to 1.97)	Age-standardized
DALYs (Disability-Adjusted Life Years)	Global	Both	Tracheal bronchus and lung cancer	Ambient particulate matter pollution	5	4	2015	2019	-2.3908	-2.8502	-1.9293	Yes	-10.9331	0	-2.39 (-2.85 to -1.93)	Age-standardized
DALYs (Disability-Adjusted Life Years)	Global	Both	Tracheal bronchus and lung cancer	Ambient particulate matter pollution	5	5	2019	2021	0.6127	-0.3183	1.5524	No	1.4005	0.182	0.61 (-0.32 to 1.55)	Age-standardized
DALYs (Disability-Adjusted Life Years)	Global	Female	Tracheal bronchus and lung cancer	Ambient particulate matter pollution	4	0	1990	2005	1.8642	1.8074	1.9209	Yes	69.6637	0	1.86 (1.81 to 1.92)	Age-standardized
DALYs (Disability-Adjusted Life Years)	Global	Female	Tracheal bronchus and lung cancer	Ambient particulate matter pollution	4	1	2005	2009	0.8299	0.1823	1.4816	Yes	2.695	0.015	0.83 (0.18 to 1.48)	Age-standardized
DALYs (Disability-Adjusted Life Years)	Global	Female	Tracheal bronchus and lung cancer	Ambient particulate matter pollution	4	2	2009	2015	2.4066	2.1037	2.7104	Yes	16.8681	0	2.41 (2.1 to 2.71)	Age-standardized
DALYs (Disability-Adjusted Life Years)	Global	Female	Tracheal bronchus and lung cancer	Ambient particulate matter pollution	4	3	2015	2019	-0.5254	-1.1878	0.1414	No	-1.6567	0.115	-0.53 (-1.19 to 0.14)	Age-standardized
DALYs (Disability-Adjusted Life Years)	Global	Female	Tracheal bronchus and lung cancer	Ambient particulate matter pollution	4	4	2019	2021	1.6685	0.3013	3.0544	Yes	2.5677	0.019	1.67 (0.3 to 3.05)	Age-standardized
DALYs (Disability-Adjusted Life Years)	Global	Male	Tracheal bronchus and lung cancer	Ambient particulate matter pollution	5	0	1990	1997	0.1188	-0.0145	0.2523	No	1.8999	0.077	0.12 (-0.01 to 0.25)	Age-standardized
DALYs (Disability-Adjusted Life Years)	Global	Male	Tracheal bronchus and lung cancer	Ambient particulate matter pollution	5	1	1997	2004	1.5931	1.4331	1.7533	Yes	21.3734	0	1.59 (1.43 to 1.75)	Age-standardized
DALYs (Disability-Adjusted Life Years)	Global	Male	Tracheal bronchus and lung cancer	Ambient particulate matter pollution	5	2	2004	2007	-0.4612	-1.3575	0.4433	No	-1.0892	0.293	-0.46 (-1.36 to 0.44)	Age-standardized
DALYs (Disability-Adjusted Life Years)	Global	Male	Tracheal bronchus and lung cancer	Ambient particulate matter pollution	5	3	2007	2015	1.4166	1.2917	1.5417	Yes	24.3256	0	1.42 (1.29 to 1.54)	Age-standardized
DALYs (Disability-Adjusted Life Years)	Global	Male	Tracheal bronchus and lung cancer	Ambient particulate matter pollution	5	4	2015	2019	-3.3713	-3.8225	-2.918	Yes	-15.618	0	-3.37 (-3.82 to -2.92)	Age-standardized
DALYs (Disability-Adjusted Life Years)	Global	Male	Tracheal bronchus and lung cancer	Ambient particulate matter pollution	5	5	2019	2021	0.1576	-0.7984	1.1228	No	0.3499	0.731	0.16 (-0.8 to 1.12)	Age-standardized
DALYs (Disability-Adjusted Life Years)	High SDI	Both	Tracheal bronchus and lung cancer	Ambient particulate matter pollution	5	0	1990	2003	-0.2131	-0.3057	-0.1203	Yes	-4.8932	0	-0.21 (-0.31 to -0.12)	Age-standardized
DALYs (Disability-Adjusted Life Years)	High SDI	Both	Tracheal bronchus and lung cancer	Ambient particulate matter pollution	5	1	2003	2006	-1.8601	-3.4147	-0.2805	Yes	-2.5064	0.024	-1.86 (-3.41 to -0.28)	Age-standardized
DALYs (Disability-Adjusted Life Years)	High SDI	Both	Tracheal bronchus and lung cancer	Ambient particulate matter pollution	5	2	2006	2010	-3.9304	-4.7077	-3.1466	Yes	-10.5188	0	-3.93 (-4.71 to -3.15)	Age-standardized
DALYs (Disability-Adjusted Life Years)	High SDI	Both	Tracheal bronchus and lung cancer	Ambient particulate matter pollution	5	3	2010	2016	-2.5726	-2.9341	-2.2098	Yes	-14.9446	0	-2.57 (-2.93 to -2.21)	Age-standardized
DALYs (Disability-Adjusted Life Years)	High SDI	Both	Tracheal bronchus and lung cancer	Ambient particulate matter pollution	5	4	2016	2019	-5.1388	-6.7612	-3.4883	Yes	-6.5185	0	-5.14 (-6.76 to -3.49)	Age-standardized
DALYs (Disability-Adjusted Life Years)	High SDI	Both	Tracheal bronchus and lung cancer	Ambient particulate matter pollution	5	5	2019	2021	0.3598	-1.4253	2.1773	No	0.4266	0.676	0.36 (-1.43 to 2.18)	Age-standardized
DALYs (Disability-Adjusted Life Years)	High SDI	Female	Tracheal bronchus and lung cancer	Ambient particulate matter pollution	5	0	1990	1995	2.2661	1.8411	2.6928	Yes	11.4708	0	2.27 (1.84 to 2.69)	Age-standardized
DALYs (Disability-Adjusted Life Years)	High SDI	Female	Tracheal bronchus and lung cancer	Ambient particulate matter pollution	5	1	1995	2005	0.3526	0.2056	0.4998	Yes	5.1165	0	0.35 (0.21 to 0.5)	Age-standardized
DALYs (Disability-Adjusted Life Years)	High SDI	Female	Tracheal bronchus and lung cancer	Ambient particulate matter pollution	5	2	2005	2010	-3.4278	-3.9133	-2.9398	Yes	-14.7486	0	-3.43 (-3.91 to -2.94)	Age-standardized
DALYs (Disability-Adjusted Life Years)	High SDI	Female	Tracheal bronchus and lung cancer	Ambient particulate matter pollution	5	3	2010	2016	-1.8246	-2.1807	-1.4672	Yes	-10.8015	0	-1.82 (-2.18 to -1.47)	Age-standardized
DALYs (Disability-Adjusted Life Years)	High SDI	Female	Tracheal bronchus and lung cancer	Ambient particulate matter pollution	5	4	2016	2019	-4.1869	-5.7994	-2.5468	Yes	-5.3712	0	-4.19 (-5.8 to -2.55)	Age-standardized
DALYs (Disability-Adjusted Life Years)	High SDI	Female	Tracheal bronchus and lung cancer	Ambient particulate matter pollution	5	5	2019	2021	0.6757	-1.0663	2.4484	No	0.8224	0.424	0.68 (-1.07 to 2.45)	Age-standardized
DALYs (Disability-Adjusted Life Years)	High SDI	Male	Tracheal bronchus and lung cancer	Ambient particulate matter pollution	4	0	1990	2005	-1.2422	-1.3144	-1.1698	Yes	-35.866	0	-1.24 (-1.31 to -1.17)	Age-standardized
DALYs (Disability-Adjusted Life Years)	High SDI	Male	Tracheal bronchus and lung cancer	Ambient particulate matter pollution	4	1	2005	2010	-4.4483	-4.9264	-3.9679	Yes	-19.0607	0	-4.45 (-4.93 to -3.97)	Age-standardized
DALYs (Disability-Adjusted Life Years)	High SDI	Male	Tracheal bronchus and lung cancer	Ambient particulate matter pollution	4	2	2010	2015	-2.9727	-3.468	-2.475	Yes	-12.3899	0	-2.97 (-3.47 to -2.48)	Age-standardized
DALYs (Disability-Adjusted Life Years)	High SDI	Male	Tracheal bronchus and lung cancer	Ambient particulate matter pollution	4	3	2015	2019	-5.2615	-6.0548	-4.4616	Yes	-13.5051	0	-5.26 (-6.05 to -4.46)	Age-standardized
DALYs (Disability-Adjusted Life Years)	High SDI	Male	Tracheal bronchus and lung cancer	Ambient particulate matter pollution	4	4	2019	2021	-0.255	-2.0283	1.5504	No	-0.299	0.768	-0.26 (-2.03 to 1.55)	Age-standardized
DALYs (Disability-Adjusted Life Years)	High-middle SDI	Both	Tracheal bronchus and lung cancer	Ambient particulate matter pollution	4	0	1990	1997	1.0682	0.7615	1.3759	Yes	7.3447	0	1.07 (0.76 to 1.38)	Age-standardized
DALYs (Disability-Adjusted Life Years)	High-middle SDI	Both	Tracheal bronchus and lung cancer	Ambient particulate matter pollution	4	1	1997	2004	3.6916	3.3076	4.077	Yes	20.529	0	3.69 (3.31 to 4.08)	Age-standardized
DALYs (Disability-Adjusted Life Years)	High-middle SDI	Both	Tracheal bronchus and lung cancer	Ambient particulate matter pollution	4	2	2004	2016	2.2424	2.1	2.385	Yes	33.4221	0	2.24 (2.1 to 2.38)	Age-standardized
DALYs (Disability-Adjusted Life Years)	High-middle SDI	Both	Tracheal bronchus and lung cancer	Ambient particulate matter pollution	4	3	2016	2019	-4.515	-6.4191	-2.5721	Yes	-4.8188	0	-4.52 (-6.42 to -2.57)	Age-standardized
DALYs (Disability-Adjusted Life Years)	High-middle SDI	Both	Tracheal bronchus and lung cancer	Ambient particulate matter pollution	4	4	2019	2021	1.0449	-1.0224	3.1553	No	1.0564	0.305	1.04 (-1.02 to 3.16)	Age-standardized
DALYs (Disability-Adjusted Life Years)	High-middle SDI	Female	Tracheal bronchus and lung cancer	Ambient particulate matter pollution	4	0	1990	1998	1.5566	1.3879	1.7256	Yes	19.5208	0	1.56 (1.39 to 1.73)	Age-standardized
DALYs (Disability-Adjusted Life Years)	High-middle SDI	Female	Tracheal bronchus and lung cancer	Ambient particulate matter pollution	4	1	1998	2005	5.1292	4.8562	5.4029	Yes	40.4152	0	5.13 (4.86 to 5.4)	Age-standardized
DALYs (Disability-Adjusted Life Years)	High-middle SDI	Female	Tracheal bronchus and lung cancer	Ambient particulate matter pollution	4	2	2005	2016	3.7648	3.6495	3.8802	Yes	69.8562	0	3.76 (3.65 to 3.88)	Age-standardized
DALYs (Disability-Adjusted Life Years)	High-middle SDI	Female	Tracheal bronchus and lung cancer	Ambient particulate matter pollution	4	3	2016	2019	-2.065	-3.3974	-0.7142	Yes	-3.2003	0.005	-2.06 (-3.4 to -0.71)	Age-standardized
DALYs (Disability-Adjusted Life Years)	High-middle SDI	Female	Tracheal bronchus and lung cancer	Ambient particulate matter pollution	4	4	2019	2021	2.4655	1.0165	3.9353	Yes	3.5929	0.002	2.47 (1.02 to 3.94)	Age-standardized
DALYs (Disability-Adjusted Life Years)	High-middle SDI	Male	Tracheal bronchus and lung cancer	Ambient particulate matter pollution	4	0	1990	1997	0.7203	0.3317	1.1105	Yes	3.9003	0.001	0.72 (0.33 to 1.11)	Age-standardized
DALYs (Disability-Adjusted Life Years)	High-middle SDI	Male	Tracheal bronchus and lung cancer	Ambient particulate matter pollution	4	1	1997	2003	2.9573	2.3244	3.594	Yes	9.9305	0	2.96 (2.32 to 3.59)	Age-standardized
DALYs (Disability-Adjusted Life Years)	High-middle SDI	Male	Tracheal bronchus and lung cancer	Ambient particulate matter pollution	4	2	2003	2015	1.5805	1.4	1.7614	Yes	18.5198	0	1.58 (1.4 to 1.76)	Age-standardized
DALYs (Disability-Adjusted Life Years)	High-middle SDI	Male	Tracheal bronchus and lung cancer	Ambient particulate matter pollution	4	3	2015	2019	-4.1673	-5.4336	-2.8839	Yes	-6.7227	0	-4.17 (-5.43 to -2.88)	Age-standardized
DALYs (Disability-Adjusted Life Years)	High-middle SDI	Male	Tracheal bronchus and lung cancer	Ambient particulate matter pollution	4	4	2019	2021	-0.4643	-3.224	2.3741	No	-0.3477	0.732	-0.46 (-3.22 to 2.37)	Age-standardized
DALYs (Disability-Adjusted Life Years)	Low SDI	Both	Tracheal bronchus and lung cancer	Ambient particulate matter pollution	4	0	1990	1993	-1.3085	-3.1786	0.5977	No	-1.4465	0.165	-1.31 (-3.18 to 0.6)	Age-standardized
DALYs (Disability-Adjusted Life Years)	Low SDI	Both	Tracheal bronchus and lung cancer	Ambient particulate matter pollution	4	1	1993	2000	1.1681	0.5291	1.8112	Yes	3.8503	0.001	1.17 (0.53 to 1.81)	Age-standardized
DALYs (Disability-Adjusted Life Years)	Low SDI	Both	Tracheal bronchus and lung cancer	Ambient particulate matter pollution	4	2	2000	2010	-0.3308	-0.6548	-0.0057	Yes	-2.1375	0.047	-0.33 (-0.65 to -0.01)	Age-standardized
DALYs (Disability-Adjusted Life Years)	Low SDI	Both	Tracheal bronchus and lung cancer	Ambient particulate matter pollution	4	3	2010	2015	7.6542	6.4609	8.8608	Yes	13.9019	0	7.65 (6.46 to 8.86)	Age-standardized
DALYs (Disability-Adjusted Life Years)	Low SDI	Both	Tracheal bronchus and lung cancer	Ambient particulate matter pollution	4	4	2015	2021	-2.0551	-2.6611	-1.4453	Yes	-7.0291	0	-2.06 (-2.66 to -1.45)	Age-standardized
DALYs (Disability-Adjusted Life Years)	Low SDI	Female	Tracheal bronchus and lung cancer	Ambient particulate matter pollution	2	0	1990	2010	1.1941	1.0413	1.3471	Yes	16.2136	0	1.19 (1.04 to 1.35)	Age-standardized
DALYs (Disability-Adjusted Life Years)	Low SDI	Female	Tracheal bronchus and lung cancer	Ambient particulate matter pollution	2	1	2010	2015	9.6432	7.7812	11.5374	Yes	11.0931	0	9.64 (7.78 to 11.54)	Age-standardized
DALYs (Disability-Adjusted Life Years)	Low SDI	Female	Tracheal bronchus and lung cancer	Ambient particulate matter pollution	2	2	2015	2021	-0.9353	-1.9023	0.0413	No	-1.977	0.06	-0.94 (-1.9 to 0.04)	Age-standardized
DALYs (Disability-Adjusted Life Years)	Low SDI	Male	Tracheal bronchus and lung cancer	Ambient particulate matter pollution	4	0	1990	1993	-1.4684	-3.3798	0.4807	No	-1.5866	0.13	-1.47 (-3.38 to 0.48)	Age-standardized
DALYs (Disability-Adjusted Life Years)	Low SDI	Male	Tracheal bronchus and lung cancer	Ambient particulate matter pollution	4	1	1993	2000	0.9563	0.2958	1.6211	Yes	3.0463	0.007	0.96 (0.3 to 1.62)	Age-standardized
DALYs (Disability-Adjusted Life Years)	Low SDI	Male	Tracheal bronchus and lung cancer	Ambient particulate matter pollution	4	2	2000	2010	-0.3452	-0.6726	-0.0167	Yes	-2.2072	0.041	-0.35 (-0.67 to -0.02)	Age-standardized
DALYs (Disability-Adjusted Life Years)	Low SDI	Male	Tracheal bronchus and lung cancer	Ambient particulate matter pollution	4	3	2010	2015	7.1401	5.9539	8.3396	Yes	13.0149	0	7.14 (5.95 to 8.34)	Age-standardized
DALYs (Disability-Adjusted Life Years)	Low SDI	Male	Tracheal bronchus and lung cancer	Ambient particulate matter pollution	4	4	2015	2021	-2.2517	-2.8514	-1.6483	Yes	-7.7748	0	-2.25 (-2.85 to -1.65)	Age-standardized
DALYs (Disability-Adjusted Life Years)	Low-middle SDI	Both	Tracheal bronchus and lung cancer	Ambient particulate matter pollution	2	0	1990	2011	1.7908	1.6876	1.894	Yes	36.1254	0	1.79 (1.69 to 1.89)	Age-standardized
DALYs (Disability-Adjusted Life Years)	Low-middle SDI	Both	Tracheal bronchus and lung cancer	Ambient particulate matter pollution	2	1	2011	2015	5.3875	3.306	7.5109	Yes	5.429	0	5.39 (3.31 to 7.51)	Age-standardized
DALYs (Disability-Adjusted Life Years)	Low-middle SDI	Both	Tracheal bronchus and lung cancer	Ambient particulate matter pollution	2	2	2015	2021	-0.1083	-0.811	0.5994	No	-0.3167	0.754	-0.11 (-0.81 to 0.6)	Age-standardized
DALYs (Disability-Adjusted Life Years)	Low-middle SDI	Female	Tracheal bronchus and lung cancer	Ambient particulate matter pollution	4	0	1990	2001	2.2426	2.0054	2.4805	Yes	20.0535	0	2.24 (2.01 to 2.48)	Age-standardized
DALYs (Disability-Adjusted Life Years)	Low-middle SDI	Female	Tracheal bronchus and lung cancer	Ambient particulate matter pollution	4	1	2001	2005	3.8119	2.1244	5.5272	Yes	4.7958	0	3.81 (2.12 to 5.53)	Age-standardized
DALYs (Disability-Adjusted Life Years)	Low-middle SDI	Female	Tracheal bronchus and lung cancer	Ambient particulate matter pollution	4	2	2005	2011	1.4307	0.6698	2.1974	Yes	3.9634	0.001	1.43 (0.67 to 2.2)	Age-standardized
DALYs (Disability-Adjusted Life Years)	Low-middle SDI	Female	Tracheal bronchus and lung cancer	Ambient particulate matter pollution	4	3	2011	2015	7.3736	5.4766	9.3048	Yes	8.385	0	7.37 (5.48 to 9.3)	Age-standardized
DALYs (Disability-Adjusted Life Years)	Low-middle SDI	Female	Tracheal bronchus and lung cancer	Ambient particulate matter pollution	4	4	2015	2021	0.7822	0.1362	1.4325	Yes	2.5455	0.02	0.78 (0.14 to 1.43)	Age-standardized
DALYs (Disability-Adjusted Life Years)	Low-middle SDI	Male	Tracheal bronchus and lung cancer	Ambient particulate matter pollution	2	0	1990	2011	1.7905	1.6876	1.8935	Yes	36.2205	0	1.79 (1.69 to 1.89)	Age-standardized
DALYs (Disability-Adjusted Life Years)	Low-middle SDI	Male	Tracheal bronchus and lung cancer	Ambient particulate matter pollution	2	1	2011	2014	6.3668	2.3183	10.5754	Yes	3.2829	0.003	6.37 (2.32 to 10.58)	Age-standardized
DALYs (Disability-Adjusted Life Years)	Low-middle SDI	Male	Tracheal bronchus and lung cancer	Ambient particulate matter pollution	2	2	2014	2021	-6e-04	-0.5352	0.5369	No	-0.0023	0.998	0 (-0.54 to 0.54)	Age-standardized
DALYs (Disability-Adjusted Life Years)	Middle SDI	Both	Tracheal bronchus and lung cancer	Ambient particulate matter pollution	4	0	1990	1999	2.8574	2.637	3.0782	Yes	27.5962	0	2.86 (2.64 to 3.08)	Age-standardized
DALYs (Disability-Adjusted Life Years)	Middle SDI	Both	Tracheal bronchus and lung cancer	Ambient particulate matter pollution	4	1	1999	2004	4.3439	3.5876	5.1058	Yes	12.2799	0	4.34 (3.59 to 5.11)	Age-standardized
DALYs (Disability-Adjusted Life Years)	Middle SDI	Both	Tracheal bronchus and lung cancer	Ambient particulate matter pollution	4	2	2004	2007	2.2815	-0.0137	4.6294	No	2.0883	0.051	2.28 (-0.01 to 4.63)	Age-standardized
DALYs (Disability-Adjusted Life Years)	Middle SDI	Both	Tracheal bronchus and lung cancer	Ambient particulate matter pollution	4	3	2007	2014	5.7313	5.3226	6.1416	Yes	30.2306	0	5.73 (5.32 to 6.14)	Age-standardized
DALYs (Disability-Adjusted Life Years)	Middle SDI	Both	Tracheal bronchus and lung cancer	Ambient particulate matter pollution	4	4	2014	2021	-0.1619	-0.4567	0.1338	No	-1.1511	0.265	-0.16 (-0.46 to 0.13)	Age-standardized
DALYs (Disability-Adjusted Life Years)	Middle SDI	Female	Tracheal bronchus and lung cancer	Ambient particulate matter pollution	2	0	1990	2007	3.2511	3.173	3.3293	Yes	87.255	0	3.25 (3.17 to 3.33)	Age-standardized
DALYs (Disability-Adjusted Life Years)	Middle SDI	Female	Tracheal bronchus and lung cancer	Ambient particulate matter pollution	2	1	2007	2014	5.5571	5.1792	5.9364	Yes	31.1242	0	5.56 (5.18 to 5.94)	Age-standardized
DALYs (Disability-Adjusted Life Years)	Middle SDI	Female	Tracheal bronchus and lung cancer	Ambient particulate matter pollution	2	2	2014	2021	1.984	1.6928	2.276	Yes	14.181	0	1.98 (1.69 to 2.28)	Age-standardized
DALYs (Disability-Adjusted Life Years)	Middle SDI	Male	Tracheal bronchus and lung cancer	Ambient particulate matter pollution	4	0	1990	1998	2.4684	2.1631	2.7747	Yes	17.1687	0	2.47 (2.16 to 2.77)	Age-standardized
DALYs (Disability-Adjusted Life Years)	Middle SDI	Male	Tracheal bronchus and lung cancer	Ambient particulate matter pollution	4	1	1998	2004	4.3534	3.7363	4.9743	Yes	15.0931	0	4.35 (3.74 to 4.97)	Age-standardized
DALYs (Disability-Adjusted Life Years)	Middle SDI	Male	Tracheal bronchus and lung cancer	Ambient particulate matter pollution	4	2	2004	2007	2.1372	-0.5313	4.8772	No	1.6782	0.111	2.14 (-0.53 to 4.88)	Age-standardized
DALYs (Disability-Adjusted Life Years)	Middle SDI	Male	Tracheal bronchus and lung cancer	Ambient particulate matter pollution	4	3	2007	2014	5.7352	5.2576	6.2151	Yes	25.8763	0	5.74 (5.26 to 6.22)	Age-standardized
DALYs (Disability-Adjusted Life Years)	Middle SDI	Male	Tracheal bronchus and lung cancer	Ambient particulate matter pollution	4	4	2014	2021	-1.0098	-1.3611	-0.6573	Yes	-5.9986	0	-1.01 (-1.36 to -0.66)	Age-standardized
Deaths	Global	Both	Tracheal bronchus and lung cancer	Ambient particulate matter pollution	5	0	1990	1997	0.7189	0.5995	0.8385	Yes	12.8675	0	0.72 (0.6 to 0.84)	Age-standardized
Deaths	Global	Both	Tracheal bronchus and lung cancer	Ambient particulate matter pollution	5	1	1997	2004	2.0443	1.9008	2.1879	Yes	30.6652	0	2.04 (1.9 to 2.19)	Age-standardized
Deaths	Global	Both	Tracheal bronchus and lung cancer	Ambient particulate matter pollution	5	2	2004	2007	0.0499	-0.7606	0.8669	No	0.1306	0.898	0.05 (-0.76 to 0.87)	Age-standardized
Deaths	Global	Both	Tracheal bronchus and lung cancer	Ambient particulate matter pollution	5	3	2007	2015	1.8836	1.7704	1.9969	Yes	35.7794	0	1.88 (1.77 to 2)	Age-standardized
Deaths	Global	Both	Tracheal bronchus and lung cancer	Ambient particulate matter pollution	5	4	2015	2019	-2.3293	-2.7426	-1.9143	Yes	-11.8477	0	-2.33 (-2.74 to -1.91)	Age-standardized
Deaths	Global	Both	Tracheal bronchus and lung cancer	Ambient particulate matter pollution	5	5	2019	2021	0.6344	-0.2058	1.4817	No	1.6078	0.129	0.63 (-0.21 to 1.48)	Age-standardized
Deaths	Global	Female	Tracheal bronchus and lung cancer	Ambient particulate matter pollution	4	0	1990	2005	1.9737	1.9156	2.0318	Yes	72.0384	0	1.97 (1.92 to 2.03)	Age-standardized
Deaths	Global	Female	Tracheal bronchus and lung cancer	Ambient particulate matter pollution	4	1	2005	2009	0.9231	0.2586	1.592	Yes	2.9221	0.009	0.92 (0.26 to 1.59)	Age-standardized
Deaths	Global	Female	Tracheal bronchus and lung cancer	Ambient particulate matter pollution	4	2	2009	2015	2.4603	2.1502	2.7713	Yes	16.8471	0	2.46 (2.15 to 2.77)	Age-standardized
Deaths	Global	Female	Tracheal bronchus and lung cancer	Ambient particulate matter pollution	4	3	2015	2019	-0.5304	-1.2102	0.1541	No	-1.6291	0.121	-0.53 (-1.21 to 0.15)	Age-standardized
Deaths	Global	Female	Tracheal bronchus and lung cancer	Ambient particulate matter pollution	4	4	2019	2021	1.6087	0.2044	3.0327	Yes	2.4092	0.027	1.61 (0.2 to 3.03)	Age-standardized
Deaths	Global	Male	Tracheal bronchus and lung cancer	Ambient particulate matter pollution	5	0	1990	1997	0.0652	-0.0698	0.2005	No	1.0294	0.32	0.07 (-0.07 to 0.2)	Age-standardized
Deaths	Global	Male	Tracheal bronchus and lung cancer	Ambient particulate matter pollution	5	1	1997	2004	1.7229	1.5613	1.8847	Yes	22.9027	0	1.72 (1.56 to 1.88)	Age-standardized
Deaths	Global	Male	Tracheal bronchus and lung cancer	Ambient particulate matter pollution	5	2	2004	2007	-0.3327	-1.2418	0.5847	No	-0.7752	0.45	-0.33 (-1.24 to 0.58)	Age-standardized
Deaths	Global	Male	Tracheal bronchus and lung cancer	Ambient particulate matter pollution	5	3	2007	2015	1.6199	1.4937	1.7464	Yes	27.5503	0	1.62 (1.49 to 1.75)	Age-standardized
Deaths	Global	Male	Tracheal bronchus and lung cancer	Ambient particulate matter pollution	5	4	2015	2019	-3.4161	-3.8715	-2.9584	Yes	-15.6722	0	-3.42 (-3.87 to -2.96)	Age-standardized
Deaths	Global	Male	Tracheal bronchus and lung cancer	Ambient particulate matter pollution	5	5	2019	2021	0.2209	-0.742	1.1931	No	0.4871	0.633	0.22 (-0.74 to 1.19)	Age-standardized
Deaths	High SDI	Both	Tracheal bronchus and lung cancer	Ambient particulate matter pollution	5	0	1990	2003	-0.1057	-0.1924	-0.0189	Yes	-2.5952	0.02	-0.11 (-0.19 to -0.02)	Age-standardized
Deaths	High SDI	Both	Tracheal bronchus and lung cancer	Ambient particulate matter pollution	5	1	2003	2006	-1.6817	-3.145	-0.1963	Yes	-2.4107	0.029	-1.68 (-3.14 to -0.2)	Age-standardized
Deaths	High SDI	Both	Tracheal bronchus and lung cancer	Ambient particulate matter pollution	5	2	2006	2010	-3.5903	-4.3221	-2.853	Yes	-10.229	0	-3.59 (-4.32 to -2.85)	Age-standardized
Deaths	High SDI	Both	Tracheal bronchus and lung cancer	Ambient particulate matter pollution	5	3	2010	2016	-2.239	-2.5784	-1.8985	Yes	-13.881	0	-2.24 (-2.58 to -1.9)	Age-standardized
Deaths	High SDI	Both	Tracheal bronchus and lung cancer	Ambient particulate matter pollution	5	4	2016	2019	-4.883	-6.4076	-3.3336	Yes	-6.6037	0	-4.88 (-6.41 to -3.33)	Age-standardized
Deaths	High SDI	Both	Tracheal bronchus and lung cancer	Ambient particulate matter pollution	5	5	2019	2021	0.3284	-1.3475	2.0328	No	0.4149	0.684	0.33 (-1.35 to 2.03)	Age-standardized
Deaths	High SDI	Female	Tracheal bronchus and lung cancer	Ambient particulate matter pollution	5	0	1990	1996	2.1313	1.8063	2.4574	Yes	14.1003	0	2.13 (1.81 to 2.46)	Age-standardized
Deaths	High SDI	Female	Tracheal bronchus and lung cancer	Ambient particulate matter pollution	5	1	1996	2005	0.4304	0.256	0.6052	Yes	5.2672	0	0.43 (0.26 to 0.61)	Age-standardized
Deaths	High SDI	Female	Tracheal bronchus and lung cancer	Ambient particulate matter pollution	5	2	2005	2010	-3.164	-3.6571	-2.6684	Yes	-13.424	0	-3.16 (-3.66 to -2.67)	Age-standardized
Deaths	High SDI	Female	Tracheal bronchus and lung cancer	Ambient particulate matter pollution	5	3	2010	2016	-1.5621	-1.9237	-1.1991	Yes	-9.1178	0	-1.56 (-1.92 to -1.2)	Age-standardized
Deaths	High SDI	Female	Tracheal bronchus and lung cancer	Ambient particulate matter pollution	5	4	2016	2019	-3.9233	-5.5627	-2.2554	Yes	-4.9566	0	-3.92 (-5.56 to -2.26)	Age-standardized
Deaths	High SDI	Female	Tracheal bronchus and lung cancer	Ambient particulate matter pollution	5	5	2019	2021	0.5811	-1.1873	2.3811	No	0.6962	0.497	0.58 (-1.19 to 2.38)	Age-standardized
Deaths	High SDI	Male	Tracheal bronchus and lung cancer	Ambient particulate matter pollution	4	0	1990	2005	-1.1791	-1.2452	-1.1129	Yes	-37.2382	0	-1.18 (-1.25 to -1.11)	Age-standardized
Deaths	High SDI	Male	Tracheal bronchus and lung cancer	Ambient particulate matter pollution	4	1	2005	2010	-4.1248	-4.5636	-3.6841	Yes	-19.2947	0	-4.12 (-4.56 to -3.68)	Age-standardized
Deaths	High SDI	Male	Tracheal bronchus and lung cancer	Ambient particulate matter pollution	4	2	2010	2015	-2.6236	-3.0777	-2.1673	Yes	-11.9485	0	-2.62 (-3.08 to -2.17)	Age-standardized
Deaths	High SDI	Male	Tracheal bronchus and lung cancer	Ambient particulate matter pollution	4	3	2015	2019	-5.0286	-5.7557	-4.2959	Yes	-14.1044	0	-5.03 (-5.76 to -4.3)	Age-standardized
Deaths	High SDI	Male	Tracheal bronchus and lung cancer	Ambient particulate matter pollution	4	4	2019	2021	-0.3059	-1.9298	1.3449	No	-0.3919	0.7	-0.31 (-1.93 to 1.34)	Age-standardized
Deaths	High-middle SDI	Both	Tracheal bronchus and lung cancer	Ambient particulate matter pollution	4	0	1990	1997	1.0937	0.7852	1.4031	Yes	7.4778	0	1.09 (0.79 to 1.4)	Age-standardized
Deaths	High-middle SDI	Both	Tracheal bronchus and lung cancer	Ambient particulate matter pollution	4	1	1997	2004	3.8828	3.4964	4.2706	Yes	21.4786	0	3.88 (3.5 to 4.27)	Age-standardized
Deaths	High-middle SDI	Both	Tracheal bronchus and lung cancer	Ambient particulate matter pollution	4	2	2004	2015	2.5575	2.3904	2.7248	Yes	32.5376	0	2.56 (2.39 to 2.72)	Age-standardized
Deaths	High-middle SDI	Both	Tracheal bronchus and lung cancer	Ambient particulate matter pollution	4	3	2015	2019	-2.9139	-3.8841	-1.9339	Yes	-6.186	0	-2.91 (-3.88 to -1.93)	Age-standardized
Deaths	High-middle SDI	Both	Tracheal bronchus and lung cancer	Ambient particulate matter pollution	4	4	2019	2021	0.4484	-1.6234	2.5638	No	0.451	0.657	0.45 (-1.62 to 2.56)	Age-standardized
Deaths	High-middle SDI	Female	Tracheal bronchus and lung cancer	Ambient particulate matter pollution	4	0	1990	1997	1.3025	1.0857	1.5198	Yes	12.6899	0	1.3 (1.09 to 1.52)	Age-standardized
Deaths	High-middle SDI	Female	Tracheal bronchus and lung cancer	Ambient particulate matter pollution	4	1	1997	2005	4.956	4.7338	5.1787	Yes	47.9473	0	4.96 (4.73 to 5.18)	Age-standardized
Deaths	High-middle SDI	Female	Tracheal bronchus and lung cancer	Ambient particulate matter pollution	4	2	2005	2016	3.7921	3.6717	3.9126	Yes	67.3793	0	3.79 (3.67 to 3.91)	Age-standardized
Deaths	High-middle SDI	Female	Tracheal bronchus and lung cancer	Ambient particulate matter pollution	4	3	2016	2019	-2.1514	-3.5428	-0.74	Yes	-3.1906	0.005	-2.15 (-3.54 to -0.74)	Age-standardized
Deaths	High-middle SDI	Female	Tracheal bronchus and lung cancer	Ambient particulate matter pollution	4	4	2019	2021	2.6097	1.0931	4.1491	Yes	3.6347	0.002	2.61 (1.09 to 4.15)	Age-standardized
Deaths	High-middle SDI	Male	Tracheal bronchus and lung cancer	Ambient particulate matter pollution	4	0	1990	1997	0.7359	0.3811	1.0919	Yes	4.3659	0	0.74 (0.38 to 1.09)	Age-standardized
Deaths	High-middle SDI	Male	Tracheal bronchus and lung cancer	Ambient particulate matter pollution	4	1	1997	2004	3.1587	2.7221	3.5972	Yes	15.404	0	3.16 (2.72 to 3.6)	Age-standardized
Deaths	High-middle SDI	Male	Tracheal bronchus and lung cancer	Ambient particulate matter pollution	4	2	2004	2015	1.6595	1.4691	1.8502	Yes	18.4437	0	1.66 (1.47 to 1.85)	Age-standardized
Deaths	High-middle SDI	Male	Tracheal bronchus and lung cancer	Ambient particulate matter pollution	4	3	2015	2019	-4.2254	-5.3801	-3.0565	Yes	-7.4775	0	-4.23 (-5.38 to -3.06)	Age-standardized
Deaths	High-middle SDI	Male	Tracheal bronchus and lung cancer	Ambient particulate matter pollution	4	4	2019	2021	-0.3114	-2.8347	2.2774	No	-0.2556	0.801	-0.31 (-2.83 to 2.28)	Age-standardized
Deaths	Low SDI	Both	Tracheal bronchus and lung cancer	Ambient particulate matter pollution	4	0	1990	1993	-1.1125	-2.9452	0.7548	No	-1.2564	0.225	-1.11 (-2.95 to 0.75)	Age-standardized
Deaths	Low SDI	Both	Tracheal bronchus and lung cancer	Ambient particulate matter pollution	4	1	1993	2000	1.1571	0.5324	1.7856	Yes	3.9021	0.001	1.16 (0.53 to 1.79)	Age-standardized
Deaths	Low SDI	Both	Tracheal bronchus and lung cancer	Ambient particulate matter pollution	4	2	2000	2010	-0.2104	-0.5282	0.1084	No	-1.3872	0.182	-0.21 (-0.53 to 0.11)	Age-standardized
Deaths	Low SDI	Both	Tracheal bronchus and lung cancer	Ambient particulate matter pollution	4	3	2010	2015	7.9685	6.795	9.1548	Yes	14.7394	0	7.97 (6.8 to 9.15)	Age-standardized
Deaths	Low SDI	Both	Tracheal bronchus and lung cancer	Ambient particulate matter pollution	4	4	2015	2021	-2.1249	-2.7167	-1.5295	Yes	-7.4398	0	-2.12 (-2.72 to -1.53)	Age-standardized
Deaths	Low SDI	Female	Tracheal bronchus and lung cancer	Ambient particulate matter pollution	2	0	1990	2010	1.2119	1.0748	1.3491	Yes	18.3424	0	1.21 (1.07 to 1.35)	Age-standardized
Deaths	Low SDI	Female	Tracheal bronchus and lung cancer	Ambient particulate matter pollution	2	1	2010	2015	10.0145	8.3464	11.7083	Yes	12.8926	0	10.01 (8.35 to 11.71)	Age-standardized
Deaths	Low SDI	Female	Tracheal bronchus and lung cancer	Ambient particulate matter pollution	2	2	2015	2021	-1.0228	-1.8781	-0.16	Yes	-2.4448	0.022	-1.02 (-1.88 to -0.16)	Age-standardized
Deaths	Low SDI	Male	Tracheal bronchus and lung cancer	Ambient particulate matter pollution	4	0	1990	1993	-1.4204	-3.2881	0.4833	No	-1.5714	0.134	-1.42 (-3.29 to 0.48)	Age-standardized
Deaths	Low SDI	Male	Tracheal bronchus and lung cancer	Ambient particulate matter pollution	4	1	1993	2000	0.9858	0.3415	1.6343	Yes	3.2198	0.005	0.99 (0.34 to 1.63)	Age-standardized
Deaths	Low SDI	Male	Tracheal bronchus and lung cancer	Ambient particulate matter pollution	4	2	2000	2010	-0.2555	-0.576	0.066	No	-1.6703	0.112	-0.26 (-0.58 to 0.07)	Age-standardized
Deaths	Low SDI	Male	Tracheal bronchus and lung cancer	Ambient particulate matter pollution	4	3	2010	2015	7.5025	6.3377	8.68	Yes	13.9519	0	7.5 (6.34 to 8.68)	Age-standardized
Deaths	Low SDI	Male	Tracheal bronchus and lung cancer	Ambient particulate matter pollution	4	4	2015	2021	-2.2658	-2.8502	-1.6778	Yes	-8.0276	0	-2.27 (-2.85 to -1.68)	Age-standardized
Deaths	Low-middle SDI	Both	Tracheal bronchus and lung cancer	Ambient particulate matter pollution	3	0	1990	2007	1.988	1.855	2.1213	Yes	31.363	0	1.99 (1.85 to 2.12)	Age-standardized
Deaths	Low-middle SDI	Both	Tracheal bronchus and lung cancer	Ambient particulate matter pollution	3	1	2007	2011	0.8639	-0.9833	2.7456	No	0.9678	0.344	0.86 (-0.98 to 2.75)	Age-standardized
Deaths	Low-middle SDI	Both	Tracheal bronchus and lung cancer	Ambient particulate matter pollution	3	2	2011	2014	7.6465	3.678	11.7669	Yes	4.0793	0.001	7.65 (3.68 to 11.77)	Age-standardized
Deaths	Low-middle SDI	Both	Tracheal bronchus and lung cancer	Ambient particulate matter pollution	3	3	2014	2021	0.0854	-0.4381	0.6116	No	0.3386	0.738	0.09 (-0.44 to 0.61)	Age-standardized
Deaths	Low-middle SDI	Female	Tracheal bronchus and lung cancer	Ambient particulate matter pollution	4	0	1990	2001	2.2066	1.9719	2.4418	Yes	19.9469	0	2.21 (1.97 to 2.44)	Age-standardized
Deaths	Low-middle SDI	Female	Tracheal bronchus and lung cancer	Ambient particulate matter pollution	4	1	2001	2005	4.0098	2.3292	5.7179	Yes	5.0705	0	4.01 (2.33 to 5.72)	Age-standardized
Deaths	Low-middle SDI	Female	Tracheal bronchus and lung cancer	Ambient particulate matter pollution	4	2	2005	2011	1.5075	0.7516	2.269	Yes	4.2059	0.001	1.51 (0.75 to 2.27)	Age-standardized
Deaths	Low-middle SDI	Female	Tracheal bronchus and lung cancer	Ambient particulate matter pollution	4	3	2011	2015	7.4885	5.6066	9.404	Yes	8.5894	0	7.49 (5.61 to 9.4)	Age-standardized
Deaths	Low-middle SDI	Female	Tracheal bronchus and lung cancer	Ambient particulate matter pollution	4	4	2015	2021	0.4923	-0.1463	1.135	No	1.6183	0.123	0.49 (-0.15 to 1.14)	Age-standardized
Deaths	Low-middle SDI	Male	Tracheal bronchus and lung cancer	Ambient particulate matter pollution	2	0	1990	2011	1.8723	1.7655	1.9792	Yes	36.5094	0	1.87 (1.77 to 1.98)	Age-standardized
Deaths	Low-middle SDI	Male	Tracheal bronchus and lung cancer	Ambient particulate matter pollution	2	1	2011	2014	6.5753	2.3719	10.9513	Yes	3.2663	0.003	6.58 (2.37 to 10.95)	Age-standardized
Deaths	Low-middle SDI	Male	Tracheal bronchus and lung cancer	Ambient particulate matter pollution	2	2	2014	2021	-0.2369	-0.7879	0.3171	No	-0.884	0.385	-0.24 (-0.79 to 0.32)	Age-standardized
Deaths	Middle SDI	Both	Tracheal bronchus and lung cancer	Ambient particulate matter pollution	4	0	1990	1999	2.9174	2.6856	3.1498	Yes	26.7927	0	2.92 (2.69 to 3.15)	Age-standardized
Deaths	Middle SDI	Both	Tracheal bronchus and lung cancer	Ambient particulate matter pollution	4	1	1999	2004	4.3414	3.5455	5.1433	Yes	11.6614	0	4.34 (3.55 to 5.14)	Age-standardized
Deaths	Middle SDI	Both	Tracheal bronchus and lung cancer	Ambient particulate matter pollution	4	2	2004	2007	2.2805	-0.1419	4.7617	No	1.9764	0.064	2.28 (-0.14 to 4.76)	Age-standardized
Deaths	Middle SDI	Both	Tracheal bronchus and lung cancer	Ambient particulate matter pollution	4	3	2007	2014	5.8587	5.4282	6.291	Yes	29.3504	0	5.86 (5.43 to 6.29)	Age-standardized
Deaths	Middle SDI	Both	Tracheal bronchus and lung cancer	Ambient particulate matter pollution	4	4	2014	2021	-0.162	-0.4732	0.1502	No	-1.091	0.29	-0.16 (-0.47 to 0.15)	Age-standardized
Deaths	Middle SDI	Female	Tracheal bronchus and lung cancer	Ambient particulate matter pollution	2	0	1990	2007	3.2825	3.1953	3.3698	Yes	78.9435	0	3.28 (3.2 to 3.37)	Age-standardized
Deaths	Middle SDI	Female	Tracheal bronchus and lung cancer	Ambient particulate matter pollution	2	1	2007	2014	5.624	5.2007	6.049	Yes	28.121	0	5.62 (5.2 to 6.05)	Age-standardized
Deaths	Middle SDI	Female	Tracheal bronchus and lung cancer	Ambient particulate matter pollution	2	2	2014	2021	1.944	1.6181	2.271	Yes	12.4079	0	1.94 (1.62 to 2.27)	Age-standardized
Deaths	Middle SDI	Male	Tracheal bronchus and lung cancer	Ambient particulate matter pollution	4	0	1990	1998	2.5774	2.2456	2.9102	Yes	16.5021	0	2.58 (2.25 to 2.91)	Age-standardized
Deaths	Middle SDI	Male	Tracheal bronchus and lung cancer	Ambient particulate matter pollution	4	1	1998	2004	4.3885	3.7172	5.0641	Yes	13.9858	0	4.39 (3.72 to 5.06)	Age-standardized
Deaths	Middle SDI	Male	Tracheal bronchus and lung cancer	Ambient particulate matter pollution	4	2	2004	2007	2.0435	-0.8648	5.0372	No	1.4698	0.159	2.04 (-0.86 to 5.04)	Age-standardized
Deaths	Middle SDI	Male	Tracheal bronchus and lung cancer	Ambient particulate matter pollution	4	3	2007	2014	5.8945	5.3737	6.4178	Yes	24.4062	0	5.89 (5.37 to 6.42)	Age-standardized
Deaths	Middle SDI	Male	Tracheal bronchus and lung cancer	Ambient particulate matter pollution	4	4	2014	2021	-1.0296	-1.412	-0.6458	Yes	-5.6175	0	-1.03 (-1.41 to -0.65)	Age-standardized
