# Supplementary material for: Global, regional, and national burden of tracheal, bronchus, and lung cancer attributable to ambient particulate matter pollution among adults aged 70 and above in 1990–2021 and projected to 2044
Source: Front Public Health. 2025 Jan 23;13:1524534. doi: 10.3389/fpubh.2025.1524534 (PMC11799284; doi:10.3389/fpubh.2025.1524534)
Supplement: Supplementary file 6 [file Data_Sheet_5.csv]

Net Drift (%/year)	CILo	CIHi	location	cause	measure	sex	rei
2.20098561626469	-0.982379421199631	5.48669418513799	Low SDI	Tracheal, bronchus, and lung cancer	Deaths	Male	Ambient particulate matter pollution
-2.0367852231493	-2.18979002304878	-1.88354107739014	High SDI	Tracheal, bronchus, and lung cancer	Deaths	Male	Ambient particulate matter pollution
3.28752922093916	2.98007335481043	3.59590302299992	Middle SDI	Tracheal, bronchus, and lung cancer	Deaths	Male	Ambient particulate matter pollution
0.873120116298542	0.680146053998465	1.06646405280104	Global	Tracheal, bronchus, and lung cancer	Deaths	Male	Ambient particulate matter pollution
2.34259197590214	1.7007703257262	2.98846408734124	Low-middle SDI	Tracheal, bronchus, and lung cancer	Deaths	Male	Ambient particulate matter pollution
1.66064484161039	1.13850439621606	2.18548090373687	High-middle SDI	Tracheal, bronchus, and lung cancer	Deaths	Male	Ambient particulate matter pollution
2.59930098701422	-1.05290587168551	6.38631337038589	Low SDI	Tracheal, bronchus, and lung cancer	Deaths	Female	Ambient particulate matter pollution
-0.49856465027639	-0.645863874397545	-0.351047045096597	High SDI	Tracheal, bronchus, and lung cancer	Deaths	Female	Ambient particulate matter pollution
3.84840356561569	3.51063256305624	4.18727676654205	Middle SDI	Tracheal, bronchus, and lung cancer	Deaths	Female	Ambient particulate matter pollution
1.78581926583101	1.64873847922204	1.92308491594482	Global	Tracheal, bronchus, and lung cancer	Deaths	Female	Ambient particulate matter pollution
2.98518050803165	2.02667843798505	3.95268734263934	Low-middle SDI	Tracheal, bronchus, and lung cancer	Deaths	Female	Ambient particulate matter pollution
3.4974451890093	3.24076235753741	3.75476619937942	High-middle SDI	Tracheal, bronchus, and lung cancer	Deaths	Female	Ambient particulate matter pollution
2.68239762951659	-0.496307708021337	5.96264862219706	Low SDI	Tracheal, bronchus, and lung cancer	Deaths	Both	Ambient particulate matter pollution
-1.11565668361758	-1.22319481423272	-1.00800147643255	High SDI	Tracheal, bronchus, and lung cancer	Deaths	Both	Ambient particulate matter pollution
3.50261906443492	3.24547028652824	3.76040831105946	Middle SDI	Tracheal, bronchus, and lung cancer	Deaths	Both	Ambient particulate matter pollution
1.36069520592825	1.20479814208732	1.51683241544369	Global	Tracheal, bronchus, and lung cancer	Deaths	Both	Ambient particulate matter pollution
2.32019718158394	1.78876049195453	2.85440848948866	Low-middle SDI	Tracheal, bronchus, and lung cancer	Deaths	Both	Ambient particulate matter pollution
2.51864669385959	2.11559658635825	2.92328763953444	High-middle SDI	Tracheal, bronchus, and lung cancer	Deaths	Both	Ambient particulate matter pollution
1.77675632688952	1.10008212362815	2.45795958658428	Low SDI	Tracheal, bronchus, and lung cancer	DALYs (Disability-Adjusted Life Years)	Male	Ambient particulate matter pollution
-2.05288678175338	-2.18110936568725	-1.92449612158266	High SDI	Tracheal, bronchus, and lung cancer	DALYs (Disability-Adjusted Life Years)	Male	Ambient particulate matter pollution
3.30742976227896	2.94000453604799	3.67616644460982	Middle SDI	Tracheal, bronchus, and lung cancer	DALYs (Disability-Adjusted Life Years)	Male	Ambient particulate matter pollution
0.870558486053263	0.639376235752387	1.10227179323121	Global	Tracheal, bronchus, and lung cancer	DALYs (Disability-Adjusted Life Years)	Male	Ambient particulate matter pollution
2.36473689263681	2.14223148689658	2.58772700147059	Low-middle SDI	Tracheal, bronchus, and lung cancer	DALYs (Disability-Adjusted Life Years)	Male	Ambient particulate matter pollution
1.67462212354659	1.05854300654427	2.29445701880491	High-middle SDI	Tracheal, bronchus, and lung cancer	DALYs (Disability-Adjusted Life Years)	Male	Ambient particulate matter pollution
2.99485689063965	1.72856510646862	4.27691115883846	Low SDI	Tracheal, bronchus, and lung cancer	DALYs (Disability-Adjusted Life Years)	Female	Ambient particulate matter pollution
-0.514717071113213	-0.634923774558205	-0.394364947847681	High SDI	Tracheal, bronchus, and lung cancer	DALYs (Disability-Adjusted Life Years)	Female	Ambient particulate matter pollution
3.84767408001709	3.59571478861842	4.10024617171016	Middle SDI	Tracheal, bronchus, and lung cancer	DALYs (Disability-Adjusted Life Years)	Female	Ambient particulate matter pollution
1.78480003507986	1.62784261085278	1.94199986957941	Global	Tracheal, bronchus, and lung cancer	DALYs (Disability-Adjusted Life Years)	Female	Ambient particulate matter pollution
2.973660063799	2.6452976808182	3.30307287828511	Low-middle SDI	Tracheal, bronchus, and lung cancer	DALYs (Disability-Adjusted Life Years)	Female	Ambient particulate matter pollution
3.50870608191463	3.21542892759192	3.80281655631496	High-middle SDI	Tracheal, bronchus, and lung cancer	DALYs (Disability-Adjusted Life Years)	Female	Ambient particulate matter pollution
1.92524719257083	1.32977614588308	2.52421756375065	Low SDI	Tracheal, bronchus, and lung cancer	DALYs (Disability-Adjusted Life Years)	Both	Ambient particulate matter pollution
-1.13298208032621	-1.2487687024395	-1.01705969745648	High SDI	Tracheal, bronchus, and lung cancer	DALYs (Disability-Adjusted Life Years)	Both	Ambient particulate matter pollution
3.51402597418848	3.20135172806142	3.82764754496348	Middle SDI	Tracheal, bronchus, and lung cancer	DALYs (Disability-Adjusted Life Years)	Both	Ambient particulate matter pollution
1.36119675534885	1.17571758499815	1.5470159531632	Global	Tracheal, bronchus, and lung cancer	DALYs (Disability-Adjusted Life Years)	Both	Ambient particulate matter pollution
2.33901581649225	2.15561172253638	2.52274918322239	Low-middle SDI	Tracheal, bronchus, and lung cancer	DALYs (Disability-Adjusted Life Years)	Both	Ambient particulate matter pollution
2.53113356141159	2.05174104215042	3.01277804800986	High-middle SDI	Tracheal, bronchus, and lung cancer	DALYs (Disability-Adjusted Life Years)	Both	Ambient particulate matter pollution
