# Supplementary material for: Global, regional, and national burden of tracheal, bronchus, and lung cancer attributable to ambient particulate matter pollution among adults aged 70 and above in 1990–2021 and projected to 2044
Source: Front Public Health. 2025 Jan 23;13:1524534. doi: 10.3389/fpubh.2025.1524534 (PMC11799284; doi:10.3389/fpubh.2025.1524534)
Supplement: Supplementary file 7 [file Data_Sheet_6.csv]

location	sex	cause	rei	measure	Overll difference	Aging	Population	Epidemiological change
Global	Both	Tracheal, bronchus, and lung cancer	Ambient particulate matter pollution	DALYs (Disability-Adjusted Life Years)	1586310.2	-18036.65 (-1.14%)	1259070.13 (79.37%)	345276.71 (21.77%)
High SDI	Both	Tracheal, bronchus, and lung cancer	Ambient particulate matter pollution	DALYs (Disability-Adjusted Life Years)	69130.41	-6829.16 (-9.88%)	314174.49 (454.47%)	-238214.92 (-344.59%)
High-middle SDI	Both	Tracheal, bronchus, and lung cancer	Ambient particulate matter pollution	DALYs (Disability-Adjusted Life Years)	667901.64	-11539.46 (-1.73%)	426459.19 (63.85%)	252981.91 (37.88%)
Middle SDI	Both	Tracheal, bronchus, and lung cancer	Ambient particulate matter pollution	DALYs (Disability-Adjusted Life Years)	764035.82	-4802.51 (-0.63%)	418872.76 (54.82%)	349965.56 (45.8%)
Low-middle SDI	Both	Tracheal, bronchus, and lung cancer	Ambient particulate matter pollution	DALYs (Disability-Adjusted Life Years)	76121.49	-549.76 (-0.72%)	47219.82 (62.03%)	29451.42 (38.69%)
Low SDI	Both	Tracheal, bronchus, and lung cancer	Ambient particulate matter pollution	DALYs (Disability-Adjusted Life Years)	8393.66	-110.45 (-1.32%)	6455.72 (76.91%)	2048.4 (24.4%)
